# Supplementary material for: KLRG1 identifies regulatory T cells with mitochondrial alterations that accumulate with aging
Source: Nat Aging. 2025 Apr 30;5(5):799–815. doi: 10.1038/s43587-025-00855-9 (PMC12092250; doi:10.1038/s43587-025-00855-9)
Supplement: Supplementary file 2 — Differentially expressed genes in the kTreg cluster. [file 43587_2025_855_MOESM2_ESM.xlsx]

## Sheet: Hoja1
p_val	avg_log2FC	pct.1	pct.2	p_val_adj	cluster	gene
2.63838e-131	1.4696	0.834	0.117	3.79689e-127	kTreg	S100A4
8.48134e-88	1.28094	0.911	0.308	1.22055e-83	kTreg	S100A6
2.38533e-78	1.07576	0.941	0.418	3.43272e-74	kTreg	LGALS1
6.24375e-77	0.673992	0.408	0.029	8.98538e-73	kTreg	GNA15
7.23337e-74	0.599516	1	0.86	1.04095e-69	kTreg	S100A10
6.5975e-71	0.150864	1	1	9.49447e-67	kTreg	TMSB4X
6.94194e-62	0.542292	1	0.895	9.99015e-58	kTreg	IFI27L2A
1.9762e-58	0.778944	0.964	0.66	2.84395e-54	kTreg	CRIP1
4.28182e-56	0.340871	1	0.967	6.16197e-52	kTreg	ACTG1
1.11043e-54	0.885841	0.864	0.368	1.59802e-50	kTreg	VIM
2.16845e-50	0.717001	0.959	0.574	3.12062e-46	kTreg	S100A11
5.83525e-49	0.823545	0.704	0.219	8.39751e-45	kTreg	GLRX
6.97716e-47	0.727328	0.87	0.424	1.00408e-42	kTreg	PRR13
1.20731e-46	-0.161879	1	1	1.73744e-42	kTreg	RPS29
1.30574e-46	0.444972	0.219	0.012	1.87909e-42	kTreg	LGALS3
1.62046e-46	0.414971	0.183	0.006	2.332e-42	kTreg	CCR2
3.81188e-42	0.66171	0.911	0.504	5.48567e-38	kTreg	ITGB7
1.60618e-41	-0.131292	1	1	2.31146e-37	kTreg	RPL13
1.69461e-40	-0.119697	1	1	2.43871e-36	kTreg	RPS15A
2.33572e-39	0.590899	0.923	0.598	3.36134e-35	kTreg	LSP1
8.13703e-39	0.668457	0.846	0.401	1.171e-34	kTreg	S100A13
3.45908e-35	0.209315	1	0.976	4.97796e-31	kTreg	CORO1A
3.92693e-35	0.626308	0.509	0.129	5.65125e-31	kTreg	RORA
1.63706e-34	-0.134287	1	1	2.35589e-30	kTreg	RPS8
6.13578e-34	-0.139847	1	1	8.83e-30	kTreg	RPS18
7.19321e-34	0.572486	0.905	0.56	1.03518e-29	kTreg	GMFG
1.65174e-33	-0.137336	1	1	2.37702e-29	kTreg	RPS19
1.11032e-32	-0.110467	1	0.999	1.59786e-28	kTreg	RPS16
1.74148e-32	-0.213702	0.976	0.995	2.50616e-28	kTreg	RPL36A
7.60801e-32	0.240205	1	0.967	1.09487e-27	kTreg	CD52
7.97844e-32	0.571507	0.893	0.533	1.14818e-27	kTreg	EMP3
1.30688e-31	0.601483	0.408	0.095	1.88073e-27	kTreg	ANXA2
1.86774e-31	0.537383	0.882	0.54	2.68786e-27	kTreg	TSPO
2.10646e-31	0.646472	0.787	0.395	3.03141e-27	kTreg	HMGB2
3.41139e-31	0.362779	0.964	0.81	4.90933e-27	kTreg	ARPC1B
3.44512e-31	0.300838	0.982	0.887	4.95787e-27	kTreg	ARHGDIB
4.15623e-31	-0.119937	1	1	5.98122e-27	kTreg	RPL35A
1.14749e-30	0.144723	1	0.998	1.65136e-26	kTreg	ACTB
1.30258e-30	-0.217682	0.976	0.997	1.87455e-26	kTreg	RPS17
2.94377e-30	0.589338	0.822	0.458	4.23639e-26	kTreg	PYCARD
4.59355e-30	-0.186394	0.988	1	6.61058e-26	kTreg	RPS28
5.94479e-30	0.277156	0.994	0.911	8.55515e-26	kTreg	MYL6
4.79132e-29	-0.141931	0.994	0.999	6.89519e-25	kTreg	RPL21
7.17071e-29	0.28797	0.994	0.903	1.03194e-24	kTreg	SH3BGRL3
8.76247e-29	-0.134054	1	1	1.26101e-24	kTreg	RPL8
8.92947e-29	-0.0853647	1	1	1.28504e-24	kTreg	RPS23
9.11678e-29	-0.103128	1	0.999	1.312e-24	kTreg	RPS3A1
2.62154e-28	-0.15435	0.994	0.997	3.77266e-24	kTreg	RPL12
4.45139e-28	-0.103004	1	1	6.406e-24	kTreg	RPS24
1.94294e-27	-0.140724	1	0.997	2.79609e-23	kTreg	RPS25
3.05424e-27	0.419066	0.284	0.051	4.39535e-23	kTreg	CDC25B
8.35932e-27	0.361442	0.959	0.777	1.20299e-22	kTreg	CLIC1
1.21982e-26	-0.202017	0.976	0.991	1.75544e-22	kTreg	RPL5
1.35266e-26	-0.111901	1	1	1.94661e-22	kTreg	RPL26
1.1015e-25	0.436227	0.935	0.662	1.58516e-21	kTreg	CDC42
1.18933e-25	-0.126536	1	1	1.71156e-21	kTreg	MALAT1
2.38186e-25	0.356684	0.953	0.787	3.42773e-21	kTreg	COTL1
7.35684e-25	0.561378	0.669	0.284	1.05872e-20	kTreg	ANXA6
1.23571e-24	-0.0800886	1	1	1.7783e-20	kTreg	RPL37A
1.23678e-24	-0.138898	1	0.999	1.77985e-20	kTreg	RPS20
2.19714e-24	0.538339	0.811	0.435	3.16191e-20	kTreg	SELPLG
3.15743e-24	-0.123552	1	0.999	4.54385e-20	kTreg	RPL14
5.70558e-24	-0.0910418	1	1	8.21091e-20	kTreg	RPS27A
1.27151e-23	-0.102902	1	0.999	1.82982e-19	kTreg	RPL36
2.02434e-23	-0.246358	0.923	0.939	2.91322e-19	kTreg	EEF1G
2.2001e-23	-0.105382	1	1	3.16616e-19	kTreg	RPS15
3.67309e-23	-0.089938	1	1	5.28594e-19	kTreg	RPL23
5.33465e-23	0.535097	0.544	0.206	7.6771e-19	kTreg	ASS1
5.4487e-23	0.456996	0.426	0.125	7.84122e-19	kTreg	ACOT7
5.85015e-23	0.433162	0.361	0.095	8.41896e-19	kTreg	AP3S1
6.12155e-23	-0.116377	1	0.999	8.80953e-19	kTreg	RPL30
7.41544e-23	0.404977	0.941	0.686	1.06716e-18	kTreg	CNN2
1.52089e-22	-0.100454	1	1	2.18871e-18	kTreg	RPLP2
2.5881e-22	-0.109357	1	0.999	3.72453e-18	kTreg	RPS9
2.8108e-22	-0.100933	1	1	4.04503e-18	kTreg	RPS4X
3.63569e-22	0.545881	0.621	0.273	5.23212e-18	kTreg	EMB
4.01524e-22	-0.069205	1	1	5.77833e-18	kTreg	RPS14
7.34734e-22	0.53695	0.716	0.371	1.05736e-17	kTreg	ATP1B3
1.65913e-21	0.382405	0.266	0.057	2.38765e-17	kTreg	IL18R1
2.56807e-21	0.527383	0.592	0.249	3.69571e-17	kTreg	S1PR4
2.67012e-21	0.282413	0.16	0.02	3.84257e-17	kTreg	NEBL
3.7756e-21	0.515565	0.675	0.331	5.43347e-17	kTreg	REEP5
4.23844e-21	0.530828	0.414	0.141	6.09954e-17	kTreg	ITGB1
7.12069e-21	0.469875	0.361	0.105	1.02474e-16	kTreg	H1F0
1.03766e-20	0.244935	0.166	0.022	1.49329e-16	kTreg	CRMP1
2.03281e-20	-0.107966	1	0.999	2.92542e-16	kTreg	RPS21
2.59593e-20	0.264316	0.988	0.879	3.7358e-16	kTreg	CALM1
3.12171e-20	0.294333	0.964	0.823	4.49246e-16	kTreg	LAPTM5
4.97898e-20	0.219631	0.994	0.929	7.16525e-16	kTreg	CFL1
5.13105e-20	-0.169426	0.97	0.977	7.3841e-16	kTreg	RPS26
5.49312e-20	0.362436	0.272	0.063	7.90515e-16	kTreg	MYO1F
6.43457e-20	-0.174438	0.982	0.993	9.25999e-16	kTreg	RPS2
8.50583e-20	0.167099	1	0.975	1.22407e-15	kTreg	RAC2
8.54966e-20	0.457174	0.473	0.167	1.23038e-15	kTreg	SNX2
9.53826e-20	0.458039	0.864	0.559	1.37265e-15	kTreg	CAPG
1.23259e-19	-0.0894695	1	0.999	1.77381e-15	kTreg	RPLP1
1.55705e-19	0.434545	0.402	0.131	2.24075e-15	kTreg	FLNA
1.93202e-19	0.442545	0.805	0.516	2.78037e-15	kTreg	ARPC5
4.08622e-19	0.135297	1	0.995	5.88047e-15	kTreg	PFN1
4.83363e-19	-0.106562	1	1	6.95608e-15	kTreg	RPL3
9.84456e-19	0.484351	0.444	0.164	1.41673e-14	kTreg	CXCR3
1.27029e-18	0.274151	0.183	0.031	1.82807e-14	kTreg	CRY1
1.4113e-18	0.339166	0.941	0.734	2.031e-14	kTreg	PPP1CA
1.65476e-18	0.401866	0.852	0.58	2.38136e-14	kTreg	VASP
2.53927e-18	0.443776	0.402	0.139	3.65426e-14	kTreg	RASGRP2
4.01533e-18	-0.0778106	1	0.999	5.77846e-14	kTreg	RPL37
5.27533e-18	0.220897	0.982	0.899	7.59172e-14	kTreg	SERF2
6.46342e-18	0.508976	0.675	0.4	9.30151e-14	kTreg	TAGLN2
1.30519e-17	0.366789	0.272	0.072	1.8783e-13	kTreg	LOCKD
2.55011e-17	0.257866	0.976	0.856	3.66987e-13	kTreg	ARPC2
8.2459e-17	-0.249558	0.858	0.941	1.18667e-12	kTreg	RPS27RT
8.38373e-17	-0.065424	1	1	1.2065e-12	kTreg	RPL27A
1.05119e-16	-0.0963759	1	1	1.51277e-12	kTreg	RPL38
1.59825e-16	0.45808	0.663	0.346	2.30004e-12	kTreg	PPDPF
1.82923e-16	0.437986	0.491	0.205	2.63245e-12	kTreg	DOK2
2.08574e-16	0.200968	0.982	0.937	3.0016e-12	kTreg	ITM2B
2.69773e-16	0.19284	0.107	0.011	3.8823e-12	kTreg	LGMN
2.88335e-16	0.269516	0.201	0.043	4.14944e-12	kTreg	DHRS1
6.50591e-16	0.203516	0.124	0.017	9.36265e-12	kTreg	TSPAN17
1.10953e-15	0.410074	0.793	0.506	1.59673e-11	kTreg	FKBP1A
1.24176e-15	0.446284	0.538	0.25	1.78701e-11	kTreg	SPN
1.60582e-15	0.224097	0.148	0.025	2.31094e-11	kTreg	CPM
1.71091e-15	0.440594	0.55	0.252	2.46217e-11	kTreg	CMTM7
2.06153e-15	0.396376	0.367	0.131	2.96675e-11	kTreg	ADD3
2.1444e-15	0.410599	0.444	0.182	3.086e-11	kTreg	ARL2BP
2.15981e-15	-0.0710086	1	0.999	3.10818e-11	kTreg	RPL17
4.92742e-15	-0.119045	0.988	0.997	7.09104e-11	kTreg	RPL31
5.85833e-15	-0.0686542	1	0.999	8.43072e-11	kTreg	RPS6
5.94475e-15	0.157172	1	0.961	8.55509e-11	kTreg	OAZ1
6.18587e-15	0.391022	0.391	0.147	8.90208e-11	kTreg	GLIPR2
6.49851e-15	0.327432	0.923	0.699	9.352e-11	kTreg	HINT1
6.75098e-15	0.447892	0.604	0.284	9.71533e-11	kTreg	ICOS
7.72652e-15	0.406741	0.781	0.477	1.11192e-10	kTreg	VAMP8
1.06566e-14	-0.351532	0.58	0.73	1.53359e-10	kTreg	HSPE1
1.34084e-14	0.341829	0.302	0.096	1.9296e-10	kTreg	TRPV2
2.7219e-14	0.375182	0.408	0.158	3.91708e-10	kTreg	AHNAK
2.99513e-14	0.318523	0.893	0.7	4.31029e-10	kTreg	ACTR3
3.01644e-14	0.399566	0.42	0.169	4.34096e-10	kTreg	PYHIN1
3.08425e-14	0.398108	0.467	0.199	4.43854e-10	kTreg	GM2A
3.22626e-14	0.096066	1	0.997	4.64292e-10	kTreg	TMSB10
3.41493e-14	0.248382	0.195	0.045	4.91442e-10	kTreg	CDKN2C
3.63062e-14	0.365493	0.391	0.146	5.22483e-10	kTreg	SH3BGRL
4.20685e-14	0.315451	0.893	0.692	6.05408e-10	kTreg	MYL12A
4.73487e-14	0.345618	0.817	0.592	6.81395e-10	kTreg	ABRACL
4.85594e-14	0.403666	0.68	0.406	6.98818e-10	kTreg	MRPL33
7.25133e-14	-0.077811	1	0.997	1.04354e-09	kTreg	RPL11
8.22222e-14	0.335015	0.852	0.626	1.18326e-09	kTreg	GNAI2
9.63549e-14	0.411869	0.503	0.229	1.38664e-09	kTreg	SMCO4
1.08218e-13	0.298987	0.976	0.795	1.55737e-09	kTreg	SRGN
1.18791e-13	-0.077142	1	1	1.70953e-09	kTreg	RPS10
1.22609e-13	0.410296	0.538	0.257	1.76447e-09	kTreg	GLIPR1
1.23691e-13	-0.205805	0.923	0.974	1.78004e-09	kTreg	HSP90AB1
1.37215e-13	0.40965	0.68	0.39	1.97466e-09	kTreg	CD48
1.65897e-13	0.209563	0.97	0.894	2.38743e-09	kTreg	PTPRCAP
1.79066e-13	0.402619	0.562	0.28	2.57694e-09	kTreg	TPST2
1.82899e-13	0.409749	0.757	0.452	2.6321e-09	kTreg	SH2D1A
1.97471e-13	0.40439	0.55	0.253	2.84181e-09	kTreg	EVA1B
2.76405e-13	-0.566133	0.136	0.416	3.97774e-09	kTreg	BCL2
3.12044e-13	0.290484	0.154	0.032	4.49062e-09	kTreg	KLRG1
3.2555e-13	0.359219	0.367	0.143	4.68499e-09	kTreg	FAM177A
3.65379e-13	0.361315	0.42	0.169	5.25817e-09	kTreg	SIT1
4.18135e-13	0.384932	0.473	0.209	6.01738e-09	kTreg	PSEN2
4.9571e-13	0.364833	0.361	0.141	7.13377e-09	kTreg	HSD11B1
5.41489e-13	0.377484	0.728	0.462	7.79257e-09	kTreg	CD37
5.48938e-13	-0.067257	1	1	7.89976e-09	kTreg	RPS5
6.16016e-13	0.350679	0.828	0.564	8.86508e-09	kTreg	LCP1
6.44014e-13	0.396794	0.556	0.282	9.268e-09	kTreg	EPSTI1
6.53466e-13	0.192378	0.136	0.025	9.40403e-09	kTreg	CARHSP1
7.75098e-13	-0.0991381	0.988	0.997	1.11544e-08	kTreg	RPS7
8.81172e-13	0.339589	0.846	0.602	1.26809e-08	kTreg	CAPZB
9.27921e-13	0.395458	0.598	0.321	1.33537e-08	kTreg	AP2S1
1.30016e-12	0.421768	0.686	0.37	1.87105e-08	kTreg	MAF
1.37977e-12	0.338734	0.349	0.13	1.98562e-08	kTreg	FAM129A
1.39437e-12	0.388747	0.562	0.27	2.00664e-08	kTreg	SLA
1.55828e-12	0.230421	0.178	0.043	2.24251e-08	kTreg	DSTN
1.56069e-12	0.309293	0.272	0.091	2.24598e-08	kTreg	KCNAB2
1.62759e-12	0.350932	0.828	0.572	2.34226e-08	kTreg	GNB2
1.70014e-12	0.320471	0.817	0.61	2.44667e-08	kTreg	2001-09-01
1.90972e-12	0.384021	0.621	0.331	2.74828e-08	kTreg	LRRFIP1
2.4508e-12	0.383202	0.651	0.37	3.52695e-08	kTreg	CD5
2.67388e-12	0.396943	0.657	0.374	3.84798e-08	kTreg	PGLYRP1
2.68756e-12	0.368197	0.444	0.196	3.86767e-08	kTreg	PON2
2.87703e-12	-0.0464285	1	1	4.14033e-08	kTreg	RPL18A
3.07822e-12	0.318317	0.272	0.091	4.42986e-08	kTreg	RTP4
4.22891e-12	0.360398	0.728	0.458	6.08582e-08	kTreg	PRELID1
4.57319e-12	0.303801	0.26	0.087	6.58127e-08	kTreg	RASA3
5.07118e-12	0.389093	0.621	0.332	7.29794e-08	kTreg	SLAMF6
5.83088e-12	0.380964	0.521	0.254	8.39123e-08	kTreg	TPM4
6.52941e-12	0.330528	0.343	0.134	9.39648e-08	kTreg	MVB12A
6.73148e-12	0.358812	0.456	0.204	9.68727e-08	kTreg	DEF6
7.33882e-12	0.384451	0.728	0.469	1.05613e-07	kTreg	PKP3
8.58073e-12	0.353966	0.349	0.141	1.23485e-07	kTreg	MYO1G
9.3961e-12	0.331176	0.763	0.554	1.35219e-07	kTreg	MYL12B
1.00295e-11	0.358338	0.379	0.161	1.44334e-07	kTreg	CLDND1
1.37781e-11	0.190324	0.124	0.024	1.9828e-07	kTreg	CCR4
1.53368e-11	0.334943	0.396	0.165	2.20711e-07	kTreg	FLI1
1.53839e-11	0.303065	0.325	0.123	2.2139e-07	kTreg	CTSA
1.80784e-11	0.377499	0.604	0.354	2.60166e-07	kTreg	GPX1
2.0366e-11	0.087999	1	0.998	2.93087e-07	kTreg	H2-D1
2.2054e-11	0.244707	0.189	0.052	3.17379e-07	kTreg	TXNDC5
2.70884e-11	0.331957	0.32	0.13	3.89829e-07	kTreg	GLUD1
3.15997e-11	0.374809	0.574	0.317	4.54752e-07	kTreg	PTPN7
3.45175e-11	-0.155568	0.905	0.922	4.96741e-07	kTreg	RPL6
3.50239e-11	0.380193	0.722	0.441	5.04029e-07	kTreg	THY1
3.94498e-11	0.348344	0.444	0.209	5.67722e-07	kTreg	GLMP
4.32032e-11	0.364984	0.515	0.27	6.21737e-07	kTreg	AI467606
4.97128e-11	0.365791	0.621	0.335	7.15417e-07	kTreg	LAMTOR5
5.59812e-11	0.340132	0.769	0.517	8.05626e-07	kTreg	RAP1A
5.7892e-11	0.29091	0.29	0.106	8.33123e-07	kTreg	TCEB3
5.99324e-11	0.278044	0.172	0.047	8.62487e-07	kTreg	CTLA2A
6.01853e-11	0.277521	0.26	0.091	8.66126e-07	kTreg	LXN
6.54139e-11	0.356208	0.734	0.443	9.41371e-07	kTreg	TBC1D10C
9.14476e-11	0.361344	0.497	0.253	1.31602e-06	kTreg	XRN2
9.94408e-11	0.368425	0.521	0.262	1.43105e-06	kTreg	CDC42SE1
1.50478e-10	-0.0461154	1	1	2.16553e-06	kTreg	RPS13
1.57047e-10	0.292606	0.278	0.104	2.26007e-06	kTreg	UNC119
1.59121e-10	0.285997	0.29	0.109	2.28992e-06	kTreg	CKLF
2.17888e-10	0.236359	0.201	0.062	3.13563e-06	kTreg	RCBTB2
2.40217e-10	0.354988	0.58	0.333	3.45697e-06	kTreg	CNP
2.66746e-10	0.348977	0.621	0.38	3.83874e-06	kTreg	RAP1B
2.67496e-10	0.224945	0.154	0.04	3.84954e-06	kTreg	CCR6
3.43643e-10	-0.0504891	1	0.999	4.94536e-06	kTreg	RPS3
4.02846e-10	0.365408	0.621	0.346	5.79736e-06	kTreg	LRRC58
4.2807e-10	0.314874	0.728	0.532	6.16036e-06	kTreg	SMPDL3A
4.28534e-10	-0.424525	0.071	0.285	6.16703e-06	kTreg	IMPDH2
4.30684e-10	0.347886	0.521	0.281	6.19798e-06	kTreg	TPRGL
4.44167e-10	0.346315	0.479	0.237	6.392e-06	kTreg	TKT
4.49802e-10	0.34892	0.609	0.339	6.47309e-06	kTreg	WDR1
4.89308e-10	0.259742	0.26	0.094	7.04164e-06	kTreg	PNP
5.18106e-10	0.333107	0.438	0.217	7.45606e-06	kTreg	SEPP1
5.61769e-10	0.148163	0.107	0.021	8.08441e-06	kTreg	ROM1
6.48714e-10	0.34747	0.485	0.261	9.33564e-06	kTreg	CDIPT
6.73048e-10	0.341315	0.663	0.408	9.68584e-06	kTreg	SMDT1
7.17199e-10	0.31068	0.42	0.191	1.03212e-05	kTreg	ADGRE5
7.29685e-10	0.304718	0.367	0.157	1.05009e-05	kTreg	MARCH2
7.36898e-10	0.237277	0.834	0.722	1.06047e-05	kTreg	RBM3
8.11146e-10	0.184421	0.148	0.038	1.16732e-05	kTreg	ATP2A3
8.24976e-10	-0.191198	0.846	0.903	1.18722e-05	kTreg	NPM1
9.50698e-10	0.241689	0.243	0.085	1.36815e-05	kTreg	MRPL27
9.58399e-10	0.18208	0.959	0.887	1.37923e-05	kTreg	FXYD5
1.07585e-09	0.166951	0.112	0.024	1.54826e-05	kTreg	C1QTNF6
1.25189e-09	-0.141139	0.917	0.944	1.8016e-05	kTreg	EEF1B2
1.26489e-09	0.352957	0.538	0.315	1.82031e-05	kTreg	DOCK2
1.59706e-09	0.222113	0.201	0.065	2.29833e-05	kTreg	CROT
1.60856e-09	0.260365	0.876	0.678	2.31488e-05	kTreg	SEC61B
1.68061e-09	0.302691	0.828	0.6	2.41857e-05	kTreg	TMBIM6
2.28746e-09	0.330609	0.42	0.207	3.29189e-05	kTreg	FAM65B
2.7127e-09	0.332864	0.615	0.366	3.90385e-05	kTreg	PPP1R12A
2.84183e-09	0.308172	0.373	0.174	4.08968e-05	kTreg	RPS6KA1
2.87236e-09	0.30662	0.343	0.153	4.13362e-05	kTreg	SDCBP2
3.02601e-09	0.206361	0.172	0.051	4.35473e-05	kTreg	EIF2AK2
3.12888e-09	-0.0613955	1	0.997	4.50277e-05	kTreg	RPL7
3.29501e-09	0.34132	0.598	0.346	4.74185e-05	kTreg	YWHAH
3.47632e-09	0.325086	0.562	0.299	5.00278e-05	kTreg	CORO1B
3.72976e-09	0.328152	0.769	0.531	5.36749e-05	kTreg	SAMHD1
4.11888e-09	-0.42789	0.266	0.476	5.92748e-05	kTreg	JUN
4.17151e-09	0.231686	0.249	0.091	6.00322e-05	kTreg	BAK1
5.4576e-09	0.186889	0.107	0.023	7.85403e-05	kTreg	ATP6V0D2
5.58015e-09	0.290566	0.805	0.596	8.0304e-05	kTreg	MAP1LC3B
5.60492e-09	0.302585	0.414	0.199	8.06604e-05	kTreg	UBL3
5.86916e-09	0.187237	0.16	0.047	8.44631e-05	kTreg	TRAFD1
6.21266e-09	0.295949	0.71	0.515	8.94063e-05	kTreg	POMP
6.5025e-09	-0.0495926	1	1	9.35775e-05	kTreg	RPL32
6.76809e-09	0.323204	0.633	0.412	9.73995e-05	kTreg	ATOX1
6.82456e-09	0.298814	0.834	0.601	9.82122e-05	kTreg	NPC2
6.89177e-09	0.307782	0.728	0.53	9.91795e-05	kTreg	GIMAP7
7.18104e-09	0.245666	0.243	0.092	0.000103342	kTreg	TTC39C
7.36663e-09	-0.0451261	1	1	0.000106013	kTreg	RPL34
7.67594e-09	0.312372	0.586	0.36	0.000110464	kTreg	1810037I17RIK
8.50392e-09	0.34754	0.604	0.391	0.00012238	kTreg	IFNGR1
8.73827e-09	0.188442	0.166	0.05	0.000125752	kTreg	MAP4
8.9399e-09	0.347592	0.562	0.311	0.000128654	kTreg	VSIR
9.45193e-09	-0.0461004	1	1	0.000136023	kTreg	EEF1A1
9.49651e-09	0.236736	0.254	0.097	0.000136664	kTreg	APLP2
9.70899e-09	0.195427	0.154	0.045	0.000139722	kTreg	IRF5
1.04017e-08	-0.0658449	1	0.998	0.000149691	kTreg	RPL10A
1.08077e-08	0.19994	0.166	0.051	0.000155534	kTreg	GOSR1
1.09086e-08	0.336306	0.58	0.358	0.000156985	kTreg	CD6
1.13504e-08	0.279699	0.864	0.654	0.000163343	kTreg	ARL6IP1
1.19605e-08	0.315549	0.491	0.267	0.000172124	kTreg	OSTF1
1.25301e-08	0.298903	0.391	0.187	0.000180321	kTreg	PHF11B
1.2644e-08	0.22996	0.201	0.071	0.000181959	kTreg	RAB27A
1.30315e-08	0.301209	0.42	0.207	0.000187537	kTreg	AI662270
1.5536e-08	0.309794	0.479	0.251	0.000223578	kTreg	RHOG
1.77153e-08	0.314141	0.669	0.425	0.00025494	kTreg	TLN1
1.84979e-08	0.249198	0.284	0.118	0.000266203	kTreg	TPGS1
1.93998e-08	0.290931	0.722	0.492	0.000279183	kTreg	DYNLRB1
2.10541e-08	0.264231	0.775	0.6	0.00030299	kTreg	POLR1D
2.10956e-08	0.309816	0.722	0.495	0.000303587	kTreg	PTP4A2
2.17939e-08	0.17068	0.124	0.033	0.000313637	kTreg	IFI30
2.25923e-08	0.30419	0.639	0.409	0.000325125	kTreg	CAPNS1
2.36079e-08	0.304642	0.615	0.4	0.000339741	kTreg	PLA2G16
2.41092e-08	0.232078	0.231	0.089	0.000346956	kTreg	TMEM71
2.47891e-08	0.318874	0.615	0.371	0.00035674	kTreg	AKR1A1
2.50554e-08	0.203106	0.183	0.061	0.000360573	kTreg	RBL2
2.62609e-08	0.23534	0.225	0.086	0.000377921	kTreg	RNF125
3.13931e-08	0.249566	0.864	0.676	0.000451777	kTreg	ARPC3
3.35529e-08	0.309822	0.639	0.398	0.00048286	kTreg	SEC11C
3.8756e-08	0.254841	0.278	0.117	0.000557738	kTreg	ACADL
3.87833e-08	0.310009	0.509	0.278	0.00055813	kTreg	RILPL2
3.94891e-08	0.240644	0.243	0.098	0.000568288	kTreg	CAPN2
4.05032e-08	0.273351	0.325	0.15	0.000582882	kTreg	CDKN2D
4.83845e-08	0.22966	0.237	0.093	0.000696301	kTreg	MOSPD3
4.86191e-08	0.2689	0.828	0.618	0.000699677	kTreg	SUPT4A
5.00197e-08	0.286834	0.414	0.209	0.000719833	kTreg	NTAN1
5.13042e-08	0.318294	0.497	0.285	0.000738319	kTreg	ITGA4
5.6017e-08	0.307468	0.479	0.275	0.000806141	kTreg	TMEM14C
5.82611e-08	0.170794	0.154	0.047	0.000838436	kTreg	D1ERTD622E
6.05427e-08	0.284737	0.651	0.452	0.00087127	kTreg	TONSL
6.48968e-08	0.303253	0.438	0.238	0.00093393	kTreg	MED10
6.52171e-08	0.280576	0.42	0.213	0.00093854	kTreg	SH2D2A
6.92598e-08	0.277562	0.391	0.193	0.000996718	kTreg	SNX5
7.52084e-08	0.235046	0.846	0.68	0.00108232	kTreg	ARF5
7.7769e-08	0.305727	0.432	0.233	0.00111917	kTreg	KLF3
8.05879e-08	0.229215	0.254	0.104	0.00115974	kTreg	CMPK1
9.61034e-08	0.28355	0.373	0.188	0.00138302	kTreg	ZBP1
9.88299e-08	0.255814	0.331	0.151	0.00142226	kTreg	GNG2
1.01823e-07	0.272666	0.769	0.563	0.00146533	kTreg	UCP2
1.07796e-07	-0.199583	0.817	0.881	0.00155129	kTreg	IZUMO1R
1.15389e-07	0.297976	0.527	0.29	0.00166056	kTreg	FAM107B
1.17417e-07	0.177322	0.16	0.052	0.00168974	kTreg	FBXL8
1.23396e-07	0.175815	0.941	0.84	0.00177579	kTreg	COX8A
1.23691e-07	0.254702	0.822	0.64	0.00178003	kTreg	SUB1
1.24395e-07	0.234031	0.26	0.111	0.00179017	kTreg	EPN1
1.47314e-07	0.301845	0.533	0.317	0.00211999	kTreg	CALM3
1.51004e-07	0.295626	0.828	0.562	0.00217309	kTreg	RHOA
1.61724e-07	0.203898	0.858	0.76	0.00232737	kTreg	GIMAP4
1.64765e-07	0.296759	0.45	0.251	0.00237113	kTreg	SERINC3
1.84434e-07	0.21305	0.243	0.099	0.00265419	kTreg	ELOVL1
1.94654e-07	-0.357833	0.006	0.153	0.00280126	kTreg	LY6C1
2.12305e-07	0.22436	0.26	0.109	0.00305528	kTreg	PLEKHB2
2.29974e-07	0.213026	0.207	0.081	0.00330956	kTreg	SLC4A7
2.36632e-07	0.226673	0.29	0.128	0.00340538	kTreg	ANXA11
2.52847e-07	0.290076	0.645	0.426	0.00363871	kTreg	CCDC12
2.53721e-07	0.209976	0.219	0.088	0.0036513	kTreg	IDH3A
2.70523e-07	0.251587	0.296	0.137	0.0038931	kTreg	MATK
2.73081e-07	0.195517	0.16	0.055	0.0039299	kTreg	IQGAP2
3.03298e-07	0.282293	0.402	0.218	0.00436476	kTreg	ANXA5
3.24828e-07	0.266534	0.769	0.584	0.0046746	kTreg	PRDX1
3.26044e-07	-0.389297	0.237	0.404	0.00469211	kTreg	CD81
3.41477e-07	0.27235	0.793	0.574	0.00491419	kTreg	TPR
3.46803e-07	0.248762	0.278	0.127	0.00499085	kTreg	PLEKHA2
3.50254e-07	0.256485	0.379	0.188	0.0050405	kTreg	PPP2R1A
3.68742e-07	0.249166	0.331	0.163	0.00530657	kTreg	TRAPPC1
3.78909e-07	0.206005	0.243	0.101	0.00545288	kTreg	LAMTOR3
3.85874e-07	0.185927	0.953	0.867	0.00555312	kTreg	AW112010
3.9073e-07	0.19319	0.189	0.071	0.005623	kTreg	MAN2B1
3.9436e-07	0.177655	0.142	0.046	0.00567523	kTreg	RFESD
4.09427e-07	-0.335593	0.26	0.428	0.00589207	kTreg	TUBA1B
4.53083e-07	-0.359134	0.047	0.201	0.00652031	kTreg	TNFSF8
4.66197e-07	0.27333	0.331	0.169	0.00670904	kTreg	TESC
4.90509e-07	0.231186	0.243	0.107	0.00705892	kTreg	MARCH5
4.96772e-07	0.231792	0.876	0.706	0.00714904	kTreg	LDHA
5.32079e-07	0.250282	0.349	0.174	0.00765714	kTreg	SYT11
5.33346e-07	0.174531	0.148	0.05	0.00767538	kTreg	GM5547
5.33808e-07	0.212123	0.828	0.694	0.00768203	kTreg	PKM
5.56859e-07	0.237189	0.284	0.131	0.00801376	kTreg	PDDC1
5.61138e-07	0.24288	0.32	0.157	0.00807534	kTreg	OGFR
5.63009e-07	0.303043	0.462	0.279	0.00810226	kTreg	DDIT4
5.63825e-07	0.209078	0.266	0.115	0.00811401	kTreg	ATP6V0D1
5.92585e-07	0.265627	0.781	0.565	0.00852789	kTreg	SRI
5.97745e-07	0.271411	0.822	0.629	0.00860214	kTreg	MS4A4B
6.40059e-07	0.157657	0.166	0.058	0.00921108	kTreg	GLB1
6.67804e-07	0.289529	0.544	0.33	0.00961036	kTreg	TXNDC17
7.12476e-07	0.230429	0.302	0.143	0.0102532	kTreg	TMEM126A
7.39667e-07	-0.244775	0.503	0.614	0.0106445	kTreg	RPL15
7.71655e-07	0.259906	0.385	0.205	0.0111049	kTreg	FAM134B
8.0882e-07	0.16855	0.16	0.057	0.0116397	kTreg	YKT6
8.85621e-07	0.281249	0.757	0.53	0.012745	kTreg	TMEM50A
8.99981e-07	-0.347378	0.201	0.361	0.0129516	kTreg	BMYC
9.30754e-07	0.282178	0.657	0.42	0.0133945	kTreg	CTSB
9.44385e-07	0.2586	0.396	0.209	0.0135906	kTreg	S1PR1
9.93806e-07	0.186695	0.959	0.827	0.0143019	kTreg	ATP5L
9.97488e-07	-0.277513	0.45	0.598	0.0143548	kTreg	GM9493
1.04902e-06	0.171638	0.148	0.051	0.0150964	kTreg	SNX14
1.05969e-06	-0.321954	0.243	0.402	0.01525	kTreg	EVL
1.08497e-06	0.278534	0.598	0.378	0.0156138	kTreg	BIN2
1.10054e-06	0.286178	0.604	0.382	0.0158378	kTreg	PPP1R18
1.10502e-06	0.251318	0.402	0.208	0.0159024	kTreg	CIB1
1.12804e-06	-0.112735	0.917	0.918	0.0162336	kTreg	RPL22L1
1.18649e-06	0.251667	0.645	0.476	0.0170748	kTreg	TMEM234
1.22663e-06	0.176425	0.166	0.061	0.0176524	kTreg	AZIN1
1.23499e-06	0.230004	0.314	0.153	0.0177727	kTreg	MGAT2
1.2615e-06	0.256632	0.367	0.198	0.0181543	kTreg	EIF4E2
1.40029e-06	0.236186	0.314	0.154	0.0201516	kTreg	SURF1
1.40178e-06	0.210117	0.225	0.095	0.0201731	kTreg	RBM10
1.4061e-06	0.238707	0.32	0.161	0.0202352	kTreg	SIRT2
1.45312e-06	0.207875	0.882	0.737	0.0209118	kTreg	MS4A6B
1.46599e-06	0.187373	0.166	0.063	0.0210971	kTreg	PQLC3
1.50171e-06	0.0503892	1	1	0.0216112	kTreg	B2M
1.55033e-06	0.258932	0.929	0.726	0.0223107	kTreg	IKZF2
1.55305e-06	0.154898	0.142	0.048	0.02235	kTreg	PHF11C
1.68596e-06	0.139241	0.947	0.897	0.0242627	kTreg	LY6E
1.68774e-06	0.275122	0.621	0.394	0.0242883	kTreg	PSMD8
1.71936e-06	0.218632	0.84	0.678	0.0247433	kTreg	NDUFA4
1.773e-06	0.231743	0.32	0.159	0.0255153	kTreg	NECAP2
1.80169e-06	0.245989	0.32	0.163	0.0259281	kTreg	CAP1
1.8198e-06	0.256557	0.414	0.229	0.0261887	kTreg	ZFP207
1.83287e-06	0.267933	0.627	0.41	0.0263769	kTreg	TECR
1.9866e-06	0.21039	0.272	0.126	0.0285892	kTreg	DERA
2.04019e-06	0.26394	0.692	0.508	0.0293604	kTreg	IFI203
2.09895e-06	0.212799	0.237	0.106	0.0302059	kTreg	LSM10
2.10236e-06	-0.306197	0.249	0.393	0.030255	kTreg	FBL
2.123e-06	0.263482	0.686	0.469	0.0305521	kTreg	TSC22D4
2.13369e-06	0.189879	0.201	0.083	0.030706	kTreg	RARG
2.15765e-06	-0.315561	0.272	0.428	0.0310508	kTreg	FOXP1
2.19137e-06	0.18867	0.225	0.097	0.0315361	kTreg	HK1
2.21183e-06	0.194167	0.213	0.091	0.0318305	kTreg	PODNL1
2.37891e-06	0.268215	0.639	0.421	0.0342348	kTreg	UBE2L3
2.38817e-06	0.133802	0.101	0.029	0.0343682	kTreg	TCN2
2.43798e-06	0.171018	0.148	0.054	0.035085	kTreg	LMNB1
2.5142e-06	0.24792	0.751	0.552	0.0361818	kTreg	GPI1
2.54722e-06	0.195508	0.207	0.088	0.0366571	kTreg	RUNX3
2.60164e-06	0.247235	0.349	0.19	0.0374402	kTreg	ARL5C
2.6023e-06	0.173084	0.172	0.067	0.0374497	kTreg	NIPA2
2.67096e-06	0.269995	0.538	0.327	0.0384377	kTreg	CST3
2.70857e-06	0.2073	0.189	0.078	0.0389791	kTreg	ASB2
2.7473e-06	0.277475	0.716	0.475	0.0395364	kTreg	UBE2B
2.88826e-06	0.168889	0.148	0.054	0.0415649	kTreg	RNF31
2.88851e-06	-0.239502	0.509	0.62	0.0415685	kTreg	TUBB5
2.94576e-06	0.246982	0.408	0.225	0.0423925	kTreg	BC021614
2.98106e-06	0.241178	0.391	0.207	0.0429005	kTreg	MTCH2
3.01062e-06	0.207896	0.231	0.103	0.0433258	kTreg	ZYX
3.15824e-06	0.278504	0.533	0.329	0.0454502	kTreg	CSK
3.18648e-06	0.183556	0.189	0.078	0.0458567	kTreg	TPM1
3.22941e-06	0.253622	0.686	0.502	0.0464744	kTreg	OGT
3.2471e-06	0.266711	0.586	0.38	0.046729	kTreg	MRPS16
3.26537e-06	0.153224	0.154	0.055	0.046992	kTreg	LPAR6
3.36639e-06	0.239285	0.29	0.146	0.0484457	kTreg	RPA1
3.36872e-06	0.192834	0.213	0.092	0.0484792	kTreg	PLP2
3.4054e-06	-0.298636	0.059	0.205	0.0490071	kTreg	SOCS1
