# Supplementary material for: KLRG1 identifies regulatory T cells with mitochondrial alterations that accumulate with aging
Source: Nat Aging. 2025 Apr 30;5(5):799–815. doi: 10.1038/s43587-025-00855-9 (PMC12092250; doi:10.1038/s43587-025-00855-9)
Supplement: Supplementary file 3 — Statistical source data. [file 43587_2025_855_MOESM3_ESM.xlsx]

## Sheet: Fig 1b
		MtGhiMtDRhi in CD4+ (%)					MtGhiMtDRlo in CD4+ (%)					MtGloMtDRlo in CD4+ (%)
		2 months old	9 months old	13 months old	17 months old	21 months old	2 months old	9 months old	13 months old	17 months old	21 months old	2 months old	9 months old	13 months old	17 months old	21 months old
		71.9	72	45.6	42.1	46.1	25	12.3	23.3	8.45	11.3	1.12	14.2	29.6	46.3	38
		75.4	71.5	63.3	23.6	61.9	21.5	15.3	19.1	24.2	22.3	1.2	11.8	16.4	49.7	12.9
		76.4	70.9	53.6	51.6	29.6	20.4	16.2	13.5	21.3	11.5	2.24	11.6	31	24.5	56.6
		75.3	72.4	52.8	49.3	55.2	20.6	12.9	17.2	20.7	12.7	3.18	13.2	28.3	28	29.4
		43.8	68.9	56.3	44.2	47.3	52.9	20.3	18.5	27.4	13	1.72	8.94	23.7	26.1	38.3
						52					3.76					42.4
Normality Shapiro-Wilk test	W	0.8356	0.8918	0.9728	0.8471	0.9377	0.7998	0.9224	0.9736	0.872	0.8928	0.91	0.9521	0.8813	0.8032	0.9602
	P value	0.1829	0.3663	0.8929	0.1857	0.6405	0.1019	0.5456	0.8978	0.2746	0.3329	0.4678	0.752	0.3154	0.086	0.8217
	Passed normality test (alpha=0.05)?	Yes	Yes	Yes	Yes	Yes	Yes	Yes	Yes	Yes	Yes	Yes	Yes	Yes	Yes	Yes
	P value summary	ns	ns	ns	ns	ns	ns	ns	ns	ns	ns	ns	ns	ns	ns	ns
Statistics	Type of test	Ordinary One-way ANOVA					Ordinary One-way ANOVA					Ordinary One-way ANOVA
	Multiple comparison correction	Tukey's multiple comparisons test					Tukey's multiple comparisons test					Tukey's multiple comparisons test
		2 months old	9 months old	13 months old	17 months old	21 months old	2 months old	9 months old	13 months old	17 months old	21 months old	2 months old	9 months old	13 months old	17 months old	21 months old
	2 months old		0.9596	0.0085	<0,0001	0.0005		0.3214	0.8172	0.9914	0.0525		0.4433	0.0043	0.0001	<0,0001
	9 months old			0.0244	0.0001	0.0013			0.8794	0.5105	0.8542			0.1627	0.0062	0.0024
	13 months old				0.1532	0.7693				0.9606	0.3138				0.537	0.3625
	17 months old					0.6642					0.0942					0.9992
	21 months old

## Sheet: Fig 1d
		MtGhiMtRhi in CD4+ (%)		MtGloMtRlo in CD4+ (%)
		2 months old	21 months old	2 months old	21 months old
		81.7	18.5	10.8	64.9
		74	20.2	15.2	67.3
		75.6	17.6	12.6	63.6
		75.4	7.89	13.3	81.4
		57		23.8
Normality Shapiro-Wilk test	W	0.8187	0.8039	0.8285	0.789
	P value	0.114	0.1094	0.1356	0.0839
	Passed normality test (alpha=0.05)?	Yes	Yes	Yes	Yes
	P value summary	ns	ns	ns	ns
F test to compare variances	F, DFn, Dfd	2,805, 4, 3		2,601, 3, 4
	P value	0.4232		0.3784
	P value summary	ns		ns
	Significantly different (P < 0.05)?	No		No
Statistics	Type of test	Unpaired t-test		Unpaired t-test
	P value	<0,0001		<0,0001
	P value summary	****		****
	Significantly different (P < 0.05)?	Yes		Yes
	One- or two-tailed P value?	Two-tailed		Two-tailed
	t, df	t=10,70, df=7		t=12,21, df=7

## Sheet: Fig 1g
Sample 1					Sample 2						Sample 1
MtGhiMtDRhi		MtGloMtDRlo			MtGhiMtDRhi		MtGloMtDRlo				% Healthy Mitochondria		% Altered morphology
% Healthy Mitochondria	% Altered morphology	% Healthy Mitochondria	% Altered morphology		% Healthy Mitochondria	% Altered morphology	% Healthy Mitochondria	% Altered morphology			MtGhiMtDRhi	MtGloMtDRlo	MtGhiMtDRhi	MtGloMtDRlo
100	0	0	100		100	0	100	0		Normality Shapiro-Wilk test	0.5119	0.7843	0.5119	0.786
100	0	100	0		100	0	0	100			<0,0001	<0,0001	<0,0001	<0,0001
100	0	33.3333	66.6667		100	0	0	100			No	No	No	No
100	0	100	0		100	0	100	0			****	****	****	****
100	0	100	0		100	0	0	100
100	0	0	100		100	0	0	100		Significance	Type of test	Mann-Whitney	Type of test	Mann-Whitney
0	100	33.3333	66.6667		100	0	0	100			P value	<0,0001	P value	<0,0001
100	0	100	0		100	0	0	100			Exact or approximate P value?	Approximate	Exact or approximate P value?	Approximate
100	0	0	100		100	0	0	100			P value summary	****	P value summary	****
100	0	100	0		100	0	100	0			Significantly different (P < 0.05)?	Yes	Significantly different (P < 0.05)?	Yes
0	100	100	0		100	0	0	100			One- or two-tailed P value?	Two-tailed	One- or two-tailed P value?	Two-tailed
100	0	0	100		100	0	0	100			Sum of ranks in column G,H	65349 , 36577	Sum of ranks in column I,J	32186 , 69741
100	0	23.5294	76.4706		62.5	37.5	100	0			Mann-Whitney U	8847	Mann-Whitney U	8750
100	0	0	100		0	100	100	0
100	0	0	100		100	0	10	90
0	100	0	100		100	0	100	0			Sample 2
11.1111	88.8889	0	100		100	0	0	100			% Healthy Mitochondria		% Altered morphology
75	25	0	100		100	0	0	100			MtGhiMtDRhi	MtGloMtDRlo	MtGhiMtDRhi	MtGloMtDRlo
100	0	0	100		100	0	0	100		Normality Shapiro-Wilk test	0.5435	0.6576	0.5355	0.6565
100	0	0	100		100	0	100	0			<0,0001	<0,0001	<0,0001	<0,0001
100	0	0	100		100	0	100	0			No	No	No	No
100	0	16.6667	83.3333		100	0	100	0			****	****	****	****
100	0	42.8571	57.1429		100	0	100	0
100	0	20	80		0	100	33.3333	66.6667		Significance	Type of test	Mann-Whitney	Type of test	Mann-Whitney
91.6667	8.33333	62.5	37.5		100	0	0	100			P value	<0,0001	P value	<0,0001
100	0	0	100		100	0	100	0			Exact or approximate P value?	Exact	Exact or approximate P value?	Exact
100	0	100	0		100	0	100	0			P value summary	****	P value summary	****
100	0	30	70		100	0	75	25			Significantly different (P < 0.05)?	Yes	Significantly different (P < 0.05)?	Yes
100	0	50	50		100	0	0	100			One- or two-tailed P value?	Two-tailed	One- or two-tailed P value?	Two-tailed
100	0	0	100		100	0	0	100			Sum of ranks in column G,H	7891 , 5804	Sum of ranks in column I,J	8294 , 11012
100	0	27.2727	72.7273		100	0	22.2222	77.7778			Mann-Whitney U	1799	Mann-Whitney U	2516
100	0	66.6667	33.3333		40	60	0	100
63.6364	36.3636	0	100		100	0	0	100
100	0	0	100		73.3333	26.6667	0	100
100	0	14.2857	85.7143		0	100	100	0
100	0	33.3333	66.6667		0	100	100	0
100	0	40	60		0	100	0	100
0	100	75	25		100	0	0	100
100	0	75	25		100	0	100	0
100	0	0	100		0	100	100	0
100	0	68.75	31.25		0	100	0	100
100	0	70	30		100	0	0	100
100	0	80	20		0	100	0	100
100	0	75	25		0	100	16.6667	83.3333
100	0	100	0		100	0	0	100
85.7143	14.2857	0	100		100	0	25	75
100	0	28.5714	71.4286		100	0	45.4545	63.6364
10	90	0	100		100	0	45.4545	54.5455
100	0	0	100		100	0	100	0
100	0	0	100		100	0	100	0
0	100	100	0		100	0	0	100
100	0	91.6667	8.33333		0	100	0	100
100	0	50	50		100	0	70	30
75	25	66.6667	33.3333		100	0	21.4286	78.5714
100	0	100	0		66.6667	33.3333	0	100
69.2308	30.7692	50	50		100	0	0	100
100	0	100	0		100	0	100	0
100	0	0	100		100	0	0	100
100	0	60	40		100	0	0	100
100	0	100	0		100	0	0	100
0	100	80	20		100	0	0	100
0	100	50	50		100	0	0	100
100	0	0	100		100	0	100	0
100	0	100	0		100	0	100	0
75	25	100	0		0	100	0	100
100	0	100	0		0	100	0	100
0	100	0	100		0	100	0	100
100	0	0	100		100	0	0	100
100	0	100	0		100	0	0	100
100	0	0	100		100	0	0	100
75	25	0	100		100	0	0	100
83.3333	16.6667	0	100		100	0	0	100
100	0	0	100		0	100	0	100
100	0	12.5	87.5		0	100	0	100
100	0	0	100		100	0	0	100
100	0	25	75		100	0	33.3333	66.6667
100	0	0	100		100	0	100	0
100	0	0	100		100	0	100	0
100	0	0	100		100	0	0	100
100	0	66.6667	33.3333		100	0	100	0
100	0	0	100		100	0	0	100
0	100	100	0		100	0	0	100
100	0	0	100		0	100	0	100
100	0	22.2222	77.7778		100	0	100	0
100	0	57.1429	42.8571		100	0	0	100
100	0	0	100		66.6667	33.3333	0	100
10	90	0	100		100	0	0	100
0	100	57.1429	42.8571		100	0	100	0
100	0	0	100		100	0	0	100
100	0	0	100		100	0
100	0	0	100		100	0
100	0	100	0		100	0
100	0	100	0		100	0
100	0	33.3333	66.6667		100	0
100	0	0	100		100	0
100	0	28.5714	71.4286		0	100
100	0	100	0		0	100
66.6667	33.3333	66.6667	33.3333		0	100
100	0	28.5714	71.4286		100	0
100	0	0	100		100	0
26.6667	73.3333	85.7143	14.2857		100	0
100	0	0	100		100	0
100	0	0	100		100	0
100	0	100	0		0	100
100	0	88.8889	11.1111		0	100
100	0	16.6667	83.3333		100	0
100	0	0	100		100	0
0	100	0	100
0	100	72.7273	27.2727
100	0	25	75
100	0	0	100
100	0	0	100
100	0	33.3333	66.6667
100	0	0	100
100	0	100	0
100	0	0	100
100	0	0	100
100	0	0	100
100	0	0	100
100	0	0	100
5	95	33.3333	66.6667
100	0	11.1111	88.8889
100	0	50	50
100	0	80	20
100	0	0	100
100	0	50	50
0	100	0	100
100	0	33.3333	66.6667
83.3333	16.6667	0	100
100	0	100	0
100	0	0	100
100	0	0	100
100	0	0	100
100	0	20	80
87.5	12.5	20	80
100	0	0	100
0	100	13.3333	86.6667
100	0	28.5714	71.4286
0	100	0	100
100	0	0	100
100	0	83.3333	16.6667
50	50	0	100
14.2857	85.7143	100	0
100	0	100	0
100	0	0	100
100	0	70	30
100	0	100	40
100	0	0	100
0	100	0	100
100	0	66.6667	33.3333
100	0	62.5	37.5
100	0	100	0
81.8182	18.1818	0	100
100	0	0	100
100	0	0	100
60	40	0	100
50	50	66.6667	33.3333
100	0	80	20
100	0	0	100
100	0	7.69231	92.3077
100	0	0	100
100	0	57.1429	42.8571
100	0	0	100
100	0	11.1111	88.8889
100	0	0	100
100	0	75	25
100	0	100	0
100	0	66.6667	33.3333
100	0	80	20
100	0	15.3846	84.6154
100	0	50	50
100	0	25	75
100	0	0	100
100	0	0	100
100	0	100	0
50	50	28.5714	71.4286
100	0	43.75	56.25
100	0	50	50
50	50	100	0
0	100	66.6667	33.3333
0	100	87.5	12.5
100	0	0	100
0	100	0	100
0	100	0	100
0	100	15.3846	84.6154
100	0	0	100
100	0	0	100
100	0	40	60
100	0	100	0
0	100	14.2857	85.7143
100	0	100	0
100	0	50	50
0	100	25	75
100	0	0	100
100	0	0	100
100	0	0	100
81.8182	18.1818	0	100
100	0	33.3333	66.6667
100	0	0	100
100	0	33.3333	66.6667
100	0	0	100
100	0	14.2857	85.7143
100	0	33.3333	66.6667
100	0	20	80
100	0	0	100
100	0	0	100
100	0	0	100
100	0	28.5714	71.4286
100	0	0	100
0	100	0	100
100	0	0	100
37.5	62.5	0	100
100	0	36.3636	63.6364
100	0	50	50
100	0	0	100
100	0	25	75
		12.5	87.5
		0	100
		0	100
		0	100
		0	100
		0	100
		0	100
		0	100
		0	100
		14.2857	85.7143
		40	60
		0	100
		0	100
		50	50
		100	0
		0	100
		50	50
		0	100
		75	25

## Sheet: Fig 1i
		CD4+ Naive cells										CD4+ Effector cells
		MtGhiMtDRhi					MtGloMtDRlo					MtGhiMtDRhi					MtGloMtDRlo
		2 months old	9 months old	13 months old	17 months old	21 months old	2 months old	9 months old	13 months old	17 months old	21 months old	2 months old	9 months old	13 months old	17 months old	21 months old	2 months old	9 months old	13 months old	17 months old	21 months old
		93.8	92.2	92.3	96.9	89.2	4.75	5.27		2	5.87	66.8	44.1	50	48.7	56.2	27.7	45.8	42.6	45.6	36.4
		95.5	96.9	96.5	89.9	91.1	3.14	1.4	1.36	7.98	5.96	70.9	47.8	47.8	35.2	50.5	21.6	43.5	44.5	56.9	43.7
		98.2	96	97	87.2	94.9	0.84	3.02	0.89	10.2	2.75	74	48.9	53.9	39.5	47.1	18.5	42.9	37.3	49	43.9
		96.3	96.1	96	81.6	89.7	2.44	2.18	2.57	14.6	7.05	72.6	47.5	39.3	38.9	36.2	21	42.7	51.8	54.8	53.1
		94.4	95.5	95.2	84.7	82.3	2.66	3.03	1.64	12.3	16.1	66.5	46	45.1	31	23.7	21.4	46.4	45.1	60.6	71.2
		97.1	90.2	96.1	90.2		1.42	3.96	2.58	6.01		67	43.5	48.5	51.7	44.5	24.2	43.4	42.2	39.6	45.9
Normality Shapiro-Wilk test	W	0.9759	0.8393	0.8127	0.9706	0.9325	0.9665	0.9726	0.8909	0.9876	0.8243	0.8509	0.9284	0.9662	0.9372	0.9458	0.9307	0.8249	0.9452	0.9701	0.8668
	P value	0.9295	0.1286	0.0762	0.8963	0.6134	0.8684	0.9094	0.3617	0.9826	0.1259	0.1602	0.568	0.8659	0.6366	0.7059	0.5857	0.0972	0.7012	0.8928	0.2136
	Passed normality test (alpha=0.05)?	Yes	Yes	Yes	Yes	Yes	Yes	Yes	Yes	Yes	Yes	Yes	Yes	Yes	Yes	Yes	Yes	Yes	Yes	Yes	Yes
	P value summary	ns	ns	ns	ns	ns	ns	ns	ns	ns	ns	ns	ns	ns	ns	ns	ns	ns	ns	ns	ns
		Naive vs Effector cells
		MtGhiMtDRhi					MtGloMtDRlo
		2 months old	9 months old	13 months old	17 months old	21 months old	2 months old	9 months old	13 months old	17 months old	21 months old
F test to compare variances	F, DFn, Dfd	3,958, 5, 5	1,522, 5, 5	8,547, 5, 5	2,257, 5, 5	6,389, 5, 4	2,895, 3, 5	1,353, 5, 5	39,98, 5, 4	39,98, 5, 4	5,757, 5, 4
	P value	0.1574	0.6559	0.0343	0.3926	0.0965	0.2823	0.7481	0.0033	0.0033	0.1147
	P value summary	ns	ns	*	ns	ns	ns	ns	**	**	ns
	Significantly different (P < 0.05)?	No	No	Yes	No	No	No	No	Yes	Yes	No
Statistics	Type of test	Unpaired t test	Unpaired t test	Wlech's correction	Unpaired t test	Unpaired t test	Unpaired t test	Unpaired t test	Wlech's correction	Wlech's correction	Unpaired t test
	P value	<0,0001	<0,0001	<0,0001	<0,0001	<0,0001	<0,0001	<0,0001	<0,0001	<0,0001	<0,0001
	P value summary	****	****	****	****	****	****	****	****	****	****
	Significantly different (P < 0.05)?	Yes	Yes	Yes	Yes	Yes	Yes	Yes	Yes	Yes	Yes
	One- or two-tailed P value?	Two-tailed	Two-tailed	Two-tailed	Two-tailed	Two-tailed	Two-tailed	Two-tailed	Two-tailed	Two-tailed	Two-tailed
	t, df	t=17,44, df=10	t=34,48, df=10	t=22,63, df=6,154	t=12,24, df=10	t=8,384, df=9	t=16,17, df=8	t=48,27, df=10	t=21,44, df=5,299	t=21,44, df=5,299	t=7,118, df=9
