# Supplementary material for: KLRG1 identifies regulatory T cells with mitochondrial alterations that accumulate with aging
Source: Nat Aging. 2025 Apr 30;5(5):799–815. doi: 10.1038/s43587-025-00855-9 (PMC12092250; doi:10.1038/s43587-025-00855-9)
Supplement: Supplementary file 4 — Statistical source data. [file 43587_2025_855_MOESM4_ESM.xlsx]

## Sheet: Fig 2d
Marker	Sample	Naive	rTreg	aTreg	kTreg	TEM	Cytotoxic	Exhausted		Marker	Sample	Naive	rTreg	aTreg	kTreg	TEM	Cytotoxic	Exhausted
CD62L	Young 1	2.5	2.63	0.514	0.676	0.208	0.267	0.205		CD27	Young 1	1.22	1.44	1.16	1.43	0.733	0.347	0.721
	Young 2	2.4	2.63	0.57	0.741	0.215	0.129	0.195			Young 2	1.27	1.6	1.53	1.48	0.783	0.926	0.12
	Young 3	2.37	2.58	0.556	0.543	0.222	0.127	0.159			Young 3	1.31	1.54	1.47	1.49	0.932	0.794	0.0647
	Young 4	2.52	2.73	0.526	0.809	0.211	0.117	0.187			Young 4	1.39	1.68	1.55	1.66	1.13	0.901	0.543
	Old 1	1.92	2.31	0.222	0.513	0.171	0.115	0.167			Old 1	0.992	1.84	0.934	1.06	0.772	0.685	1.02
	Old 2	2.13	2.2	0.109	0.363	0.193	0.137	0.194			Old 2	1.55	1.41	1.11	1.28	0.85	0.713	1.37
	Old 3	1.75	2.08	0.222	0.347	0.241	0.155	0.132			Old 3	0.843	0.918	0.742	1.16	0.623	0.453	0.914
	Old 4	1.81	2.18	0.19	0.277	0.169	0.126	0.177			Old 4	1.15	1.92	1.16	1.21	0.798	0.51	1.15
CD44	Young 1	0.638	0.833	1.37	1.93	1.44	2	1.43		NKG2A	Young 1	0.00908	0.0034	0.00256	-0.0021	0.00711	0.186	0.033
	Young 2	0.705	0.888	1.43	1.92	1.82	2.05	1.36			Young 2	0.0866	0.0654	0.0847	0.0571	0.0873	0.382	0.147
	Young 3	0.703	0.825	1.34	1.83	1.69	2.04	1.28			Young 3	0.0819	0.0751	0.073	0.0758	0.0811	0.359	0.137
	Young 4	0.723	0.916	1.42	1.88	1.78	2.08	1.34			Young 4	0.0623	0.0547	0.08	0.0545	0.0662	0.312	0.119
	Old 1	1.07	1.09	1.21	1.5	1.45	1.8	0.934			Old 1	0.0542	0.0702	0.0606	0.0529	0.0535	0.341	0.0924
	Old 2	1.46	0.895	1.17	1.49	1.71	1.94	1.17			Old 2	0.13	0.0897	0.0875	0.0776	0.107	0.602	0.101
	Old 3	1.4	0.802	1.15	1.34	1.5	1.73	0.934			Old 3	0.173	0.0658	0.0778	0.0973	0.0999	0.468	0.0798
	Old 4	0.988	0.922	1.22	1.59	1.5	1.85	0.862			Old 4	0.0922	0.0686	0.0662	0.0698	0.0622	0.42	0.0779
CD69	Young 1	0.144	0.302	0.767	0.6	0.307	0.509	0.309		NKG2D	Young 1	0.0201	0.0204	0.0555	0.0334	0.0636	0.264	0.0378
	Young 2	0.0907	0.206	0.594	0.406	0.144	0.72	0.184			Young 2	0.0502	0.0586	0.0637	0.0681	0.128	0.807	0.0995
	Young 3	0.0976	0.219	0.651	0.384	0.176	0.737	0.195			Young 3	0.049	0.0439	0.0637	0.0537	0.0832	0.845	0.0902
	Young 4	0.0929	0.261	0.665	0.455	0.221	0.783	0.193			Young 4	0.0364	0.047	0.0481	0.0434	0.0674	0.672	0.0553
	Old 1	0.118	0.354	0.697	0.543	0.273	0.807	0.237			Old 1	0.0616	0.0619	0.0616	0.0708	0.0746	0.486	0.0895
	Old 2	0.114	0.191	0.924	0.409	0.161	0.695	0.389			Old 2	0.0994	0.0379	0.0446	0.0451	0.142	0.514	0.0591
	Old 3	0.0899	0.315	0.807	0.709	0.131	0.679	0.272			Old 3	0.359	0.0201	0.0444	0.0494	0.165	0.323	0.0489
	Old 4	0.174	0.256	0.81	0.697	0.285	0.606	0.339			Old 4	0.0841	0.0436	0.0557	0.0583	0.0738	0.561	0.0751
CD25	Young 1	0.139	2.82	2.67	2.56	0.225	1.22	0.245		PD-1	Young 1	0.112	0.337	0.444	0.619	0.254	0.181	0.314
	Young 2	0.155	2.55	2.2	1.62	0.236	0.587	0.214			Young 2	0.121	0.311	0.519	0.684	0.269	0.134	0.129
	Young 3	0.153	2.56	2.33	1.7	0.234	0.585	0.208			Young 3	0.117	0.292	0.451	0.652	0.321	0.13	0.112
	Young 4	0.154	2.74	2.23	2.13	0.232	0.646	0.196			Young 4	0.132	0.365	0.548	0.749	0.563	0.137	0.303
	Old 1	0.17	2.89	1.84	2.38	0.229	0.761	0.183			Old 1	0.397	0.61	0.696	0.582	0.614	0.174	0.547
	Old 2	0.186	1.98	1.23	1.63	0.279	0.718	0.196			Old 2	0.989	0.304	0.718	0.51	0.572	0.219	0.934
	Old 3	0.422	1.89	2.04	2.46	0.318	0.965	0.178			Old 3	0.176	0.223	0.332	0.414	0.253	0.186	0.438
	Old 4	0.206	2.2	1.85	2.35	0.273	1.12	0.154			Old 4	0.364	0.619	0.536	0.562	0.492	0.225	0.536
KLRG1	Young 1	0.0845	0.119	0.114	2.7	0.0835	0.163	0.149		TIM3	Young 1	0.162	0.162	0.167	0.281	0.158	0.151	0.224
	Young 2	0.133	0.167	0.173	2.59	0.155	0.196	0.189			Young 2	0.152	0.153	0.156	0.24	0.154	0.137	0.666
	Young 3	0.128	0.144	0.156	2.6	0.151	0.202	0.17			Young 3	0.153	0.148	0.149	0.192	0.152	0.141	0.655
	Young 4	0.114	0.148	0.147	2.55	0.139	0.188	0.241			Young 4	0.156	0.156	0.161	0.228	0.157	0.141	0.516
	Old 1	0.134	0.203	0.172	2.37	0.118	0.199	0.194			Old 1	0.165	0.367	0.203	0.249	0.169	0.159	0.441
	Old 2	0.285	0.268	0.276	2.32	0.261	0.334	0.305			Old 2	0.238	0.195	0.163	0.179	0.204	0.17	0.476
	Old 3	0.135	0.161	0.196	2.31	0.18	0.134	0.313			Old 3	0.192	0.177	0.239	0.413	0.198	0.167	0.364
	Old 4	0.195	0.171	0.199	2.34	0.168	0.22	0.27			Old 4	0.199	0.204	0.205	0.27	0.173	0.165	0.355

## Sheet: Fig 2e
	2 months old			21 months old
	Young 1	Young 2	Young 3	Old 1	Old 2	Old 3
Naive	74.9	70.6	65.4	1.06	1.09	2.07
rTreg	6.67	5.88	5.8	0.11	0.32	0.64
aTreg	5.99	3.55	3.64	8.46	9.9	26.5
eTreg	0.31	0.58	0.84	1.62	3.54	4.56
TEM	10.4	12.6	18.1	60.3	24.3	40.2
Cytotoxic	1.65	5.03	5.16	16.9	10.7	6.39
Exhausted	0.13	1.78	1.13	11.5	50.2	19.6

## Sheet: Fig 2f
		Naive		rTreg		aTreg		kTreg		TEM		Exhausted		Cytotoxic
		Young	Old	Young	Old	Young	Old	Young	Old	Young	Old	Young	Old	Young	Old
		72.6	5.29	6.86	0.44	3.34	10.9	0.81	3.13	14.4	47.8	0.11	28.7	1.84	3.75
		76.2	6.76	5.73	0.5	2.99	18.8	0.62	3.88	12.5	51.3	0.11	9.71	1.82	9.06
		74.5	2.24	5.85	0.28	3.25	15.1	0.95	1.32	13.8	64.4	0.06	10	1.63	6.72
		72.8	10.6	5.61	0.6	2.71	13.9	0.99	2.09	14.5	64.9	0.05	2.62	3.4	5.28
		76.4		5.4		3.12		0.73		12.3		0.01		2.03
Normality Shapiro-Wilk test	W	0.8613	0.9917	0.8219	0.9806	0.9537	0.9887	0.9512	0.9781	0.8501	0.8285	0.9	0.864	0.9653	0.9885
	P value	0.2331	0.966	0.1207	0.9057	0.7634	0.9507	0.7456	0.8908	0.1948	0.1639	0.41	0.2749	0.8119	0.9499
	Passed normality test (alpha=0.05)?	Yes	Yes	Yes	Yes	Yes	Yes	Yes	Yes	Yes	Yes	Yes	Yes	Yes	Yes
	P value summary	ns	ns	ns	ns	ns	ns	ns	ns	ns	ns	ns	ns	ns	ns
F test to compare variances	F, DFn, Dfd	3,711, 3, 4		17,90, 4, 3		175,8, 3, 4		54,15, 3, 4		71,97, 3, 4		68466, 3, 4		190,8, 3, 3
	P value	0.2376		0.0393		0.0002		0.0021		0.0012		<0,0001		0.0013
	P value summary	ns		*		***		**		**		****		**
	Significantly different (P < 0.05)?	No		Yes		Yes		Yes		Yes		Yes		Yes
Statistics	Type of test	Unpaired		Welch's correction		Welch's correction		Welch's correction		Welch's correction		Welch's correction		Welch's correction
	P value	<0,0001		<0,0001		0.0056		0.0496		0.002		0.1076		0.0301
	P value summary	****		****		**		*		**		ns		*
	Significantly different (P < 0.05)?	Yes		Yes		Yes		Yes		Yes		No		Yes
	One- or two-tailed P value?	Two-tailed		Two-tailed		Two-tailed		Two-tailed		Two-tailed		Two-tailed		Two-tailed
	Welch-corrected t, df	t=38,40, df=7		t=20,72, df=4,549		t=7,078, df=3,027		t=3,142, df=3,089		t=9,814, df=3,067		t=2,274, df=3,000		t=3,862, df=3,031
