# Supplementary material for: KLRG1 identifies regulatory T cells with mitochondrial alterations that accumulate with aging
Source: Nat Aging. 2025 Apr 30;5(5):799–815. doi: 10.1038/s43587-025-00855-9 (PMC12092250; doi:10.1038/s43587-025-00855-9)
Supplement: Supplementary file 5 — Statistical source data. [file 43587_2025_855_MOESM5_ESM.xlsx]

## Sheet: Fig 3c
	Naïve	rTregs	aTregs	Fragile Tregs	TEM	Cytotoxic	Exhausted
Spleen	73.32	8.96	1.09	0.784	15.5	0.338	0.014
Bone marrow	20.64	17.66	4.23	7.022	47.44	2.678	0.34468
Liver	48.44	7.722	2.818	1.64	37.8	1.456	0.146
Colon	13.06	5.176	11.27	20.54	49.74	0.179	0.0417

## Sheet: Fig 3d
		Spleen		Bone marrow		Liver		Colonic lamina propria		WAT		Peyer Patches
		Young	Old	Young	Old	Young	Old	Young	Old	Young	Old	Young	Old
		109.2	535.6	44.1	306.6	0.891	13.625	3.95	20.606	0.765	32.98	1.99125	14.9062
		108	676.4	69.5	156	0.574	21.105	2.701	95.462	1.305	3.008	2.22525	11.5781
		228.9	877.5	58.22	263.2	1.02	27.073	1.994	109.478	0.52	9.418	2.223	4.24125
		198	709.5	56.42	339.3	2.546	18.105	4.394	144.794	0.254	64.148	3.456	17.55
		136.2		42.63		1.006				1.397		4.2315	17.1562
												1.518	13.05
Normality Shapiro-Wilk test	W	0.8659	0.9772	0.921	0.9274	0.7601	0.9939	0.938	0.9375	0.9216	0.9176	0.8909	0.8795
	P value	0.2504	0.8854	0.5367	0.5794	0.0368	0.9764	0.6419	0.6392	0.5401	0.5235	0.3228	0.2669
	Passed normality test (alpha=0.05)?	Yes	Yes	Yes	Yes	No	Yes	Yes	Yes	Yes	Yes	Yes	Yes
	P value summary	ns	ns	ns	ns	*	ns	ns	ns	ns	ns	ns	ns
F test to compare variances	F, DFn, Dfd	6,595, 3, 4		51,94, 3, 4		53,74, 3, 4		2230, 3, 3		3137, 3, 4		23,06, 5, 5
	P value	0.0999		0.0023		0.0022		<0,0001		<0,0001		0.0037
	P value summary	ns		**		**		****		****		**
	Significantly different (P < 0.05)?	No		Yes		Yes		Yes		Yes		Yes
Statistics	Type of test	Unpaired t-test		Welch's correction		Mann-Whitney		Welch's correction		Unpaired t-test		Welch's correction
	P value	<0,0001		0.0123		0.0159		0.0419		0.1511		0.0029
	P value summary	****		*		*		*		ns		**
	Significantly different (P < 0.05)?	Yes		Yes		Yes		Yes		No		Yes
	One- or two-tailed P value?	Two-tailed		Two-tailed		Two-tailed		Two-tailed		Two-tailed		Two-tailed
	t, df	t=8,039, df=7		t=5,272, df=3,093		15 , 30		t=3,416, df=3,003		t=1,917, df=3,002		t=5,120, df=5,433
	Mann-Whitney U					0

## Sheet: Fig 3e
		Spleen		Bone marrow		Liver		Colonic lamina propria		WAT		Peyer Patches
		Young	Old	Young	Old	Young	Old	Young	Old	Young	Old	Young	Old
		5.33	14.8	10.3	29.4	20.8	42.4	57.5	39.2	64.6	77.1	4.26	19.8
		4.99	11.5	17.9	25	13.7	40.7	55.8	26.9	86.7	39	2.76	28.4
		6.05	7.29	21.7	24	16.4	39.4	49.1	61.7	63.3	35.7	3.4	16.4
		6.07	9.17	23	27.3	31.3	33.3	48.9	52.7	59.1	64.1	3.92	28.7
		5.46		20		15.6		64.2		80.2
Normality Shapiro-Wilk test	W	0.8972	0.9982	0.873	0.9562	0.8415	0.889	0.9098	0.9787	0.8779	0.8905	0.9734	0.8493
	P value	0.3947	0.9945	0.279	0.7548	0.1691	0.3787	0.4664	0.8943	0.2997	0.3853	0.8623	0.2238
	Passed normality test (alpha=0.05)?	Yes	Yes	Yes	Yes	Yes	Yes	Yes	Yes	Yes	Yes	Yes	Yes
	P value summary	ns	ns	ns	ns	ns	ns	ns	ns	ns	ns	ns	ns
F test to compare variances	F, DFn, Dfd	47,28, 3, 4		4,292, 4, 3		3,175, 4, 3		5,703, 3, 4		2,783, 3, 4		89,68, 3, 3
	P value	0.0028		0.2612		0.3697		0.1258		0.348		0.0039
	P value summary	**		ns		ns		ns		ns		**
	Significantly different (P < 0.05)?	Yes		No		No		No		No		Yes
Statistics	Type of test	Welch's correction		Unpaired t-test		Unpaired t-test		Unpaired t-test		Unpaired t-test		Welch's correction
	P value	0.0497		0.0247		0.0018		0.2223		0.159		0.0074
	P value summary	*		*		**		ns		ns		**
	Significantly different (P < 0.05)?	Yes		Yes		Yes		No		No		Yes
	One- or two-tailed P value?	Two-tailed		Two-tailed		Two-tailed		Two-tailed		Two-tailed		Two-tailed
	t, df	t=3,132, df=3,102		t=2,850, df=7		t=4,871, df=7		t=1,339, df=7		t=1,576, df=7		t=6,341, df=3,067
