# Supplementary material for: KLRG1 identifies regulatory T cells with mitochondrial alterations that accumulate with aging
Source: Nat Aging. 2025 Apr 30;5(5):799–815. doi: 10.1038/s43587-025-00855-9 (PMC12092250; doi:10.1038/s43587-025-00855-9)
Supplement: Supplementary file 6 — Statistical source data. [file 43587_2025_855_MOESM6_ESM.xlsx]

## Sheet: Fig 4b
		MtGloMtDRlo (% in CD4+)
		Naive		rTreg		aTreg		kTreg		TEM		Exhausted
		Young	Old	Young	Old	Young	Old	Young	Old	Young	Old	Young	Old
		11.2	45.5	26.8	52.5	27.8	71.9	54.5	78.8	66.1	75.1	39.5	59.4
		5.78	38.2	16.6	46.8	24.6	66.5	45.4	68.1	58.5	74	33.3	71.3
		11.8	46.2	25.8	50.8	36.3	71.8	57.4	77.2	65.2	77.8	41.4	82.8
		13.1	47.7	29.1	37.9	35.6	49.1	54.1	62	66.4	78.7	38.9	61.3
		25.3	28.4	34.9	42.7	32.5	64.5	58	70.7	62.8	73	40.7	63
		2.7	8.53	11	39.5	12.8	27.7	29.1	39.7	51.2	59.1	21.7	38.7
Normality Shapiro-Wilk test	W	0.9131	0.8277	0.9473	0.9324	0.8903	0.8188	0.788	0.8582	0.8373	0.9246	0.7719	0.9506
	P value	0.4569	0.1028	0.7182	0.5984	0.3197	0.0861	0.0457	0.1831	0.1237	0.5602	0.0323	0.7447
	Passed normality test (alpha=0.05)?	Yes	Yes	Yes	Yes	Yes	Yes	No	Yes	Yes	Yes	No	Yes
	P value summary	ns	ns	ns	ns	ns	ns	*	ns	ns	ns	*	ns
F test to compare variances	F, DFn, Dfd	3,786, 5, 5		2,120, 5, 5		3,838, 5, 5		-		5,859, 5, 4		-
	P value	0.1703		0.4291		0.1662		-		0.1115		-
	P value summary	ns		ns		ns		-		ns		-
	Significantly different (P < 0.05)?	No		No		No		-		No		-
Statistics	Type of test	Unpaired t-test		Unpaired t-test		Unpaired t-test		Mann-whitney		Unpaired t-test		Mann-whitney
	P value	0.0061		0.0007		0.0033		0.0411		0.0008		0.026
	P value summary	**		***		**		*		***		*
	Significantly different (P < 0.05)?	Yes		Yes		Yes		Yes		Yes		Yes
	One- or two-tailed P value?	Two-tailed		Two-tailed		Two-tailed		Two-tailed		Two-tailed		Two-tailed
	t, df	t=3,466, df=10		t=4,866, df=10		t=3,827, df=10		-		t=4,920, df=9		-
	Sum of ranks in column I,J	-		-		-		26 , 52		-		25 , 53
	Mann-Whitney U	-		-		-		5		-		4

## Sheet: Fig 4c
		Young						Old
Statistics	Type of test	Friedman test						Friedman test
	Multiple comparison correction	Dunn's multiple comparisons test						Dunn's multiple comparisons test
		Naive	rTreg	aTreg	kTreg	TEM	Exhausted	Naive	rTreg	aTreg	kTreg	TEM	Exhausted
	Naive		>0,9999	>0,9999	0.0032	<0,0001	0.0822		>0,9999	0.9612	0.0103	0.0005	0.1307
	rTreg			>0,9999	0.1307	0.0058	>0,9999			>0,9999	0.2033	0.0179	>0,9999
	aTreg				0.6729	0.0506	>0,9999				>0,9999	0.3096	>0,9999
	kTreg					>0,9999	>0,9999					>0,9999	>0,9999
	TEM						0.9612						>0,9999
	Exhausted
