# Supplementary material for: KLRG1 identifies regulatory T cells with mitochondrial alterations that accumulate with aging
Source: Nat Aging. 2025 Apr 30;5(5):799–815. doi: 10.1038/s43587-025-00855-9 (PMC12092250; doi:10.1038/s43587-025-00855-9)
Supplement: Supplementary file 7 — Statistical source data. [file 43587_2025_855_MOESM7_ESM.xlsx]

## Sheet: Fig 5e
		P16
		Young	Old
		88617	194581
		93974	145791
		155351	131936
			140197
Normality Shapiro-Wilk test	W	0.8098	0.81
	P value	0.1381	0.1213
	Passed normality test (alpha=0.05)?	Yes	Yes
	P value summary	ns	ns
F test to compare variances	F, DFn, Dfd	1,727, 2, 3
	P value	0.6339
	P value summary	ns
	Significantly different (P < 0.05)?	No
Significance	Type of test	Unpaired t-test
	P value	0.1592
	P value summary	ns
	Significantly different (P < 0.05)?	No
	One- or two-tailed P value?	Two-tailed
	t, df	t=1,653, df=5

## Sheet: Fig 5f
		P21
		Young	Old
		1421	3022
		1257	1166
		2038	1878
			2641
Normality Shapiro-Wilk test	W	0.8992	0.9638
	P value	0.3828	0.8027
	Passed normality test (alpha=0.05)?	Yes	Yes
	P value summary	ns	ns
F test to compare variances	F, DFn, Dfd	4,011, 3, 2
	P value	0.4119
	P value summary	ns
	Significantly different (P < 0.05)?	No
Significance	Type of test	Unpaired t-test
	P value	0.303
	P value summary	ns
	Significantly different (P < 0.05)?	No
	One- or two-tailed P value?	Two-tailed
	t, df	t=1,148, df=5

## Sheet: Fig 5g
		P16
		rTreg		aTreg		kTreg			Ordinary One-way ANOVA
		Young	Old	Young	Old	Young	Old		Young
		1.12098	1.30718	0.803695	1.19704	1.31453	1.49962			rTreg	aTreg	kTreg
		1.09077	1.16844	0.823153	1.04399	1.32048	1.32345		rTreg		0.0171	0.0004
		1.05111	1.36262	0.894123	1.16219	1.2978	1.354		aTreg			0.0003
		1.01455		0.850078		1.22488			kTreg
		1.0383		0.945073		1.33072
Normality Shapiro-Wilk test	W	0.9619	0.9422	0.9511	0.91	0.7989	0.8755
	P value	0.821	0.5363	0.7452	0.4182	0.0794	0.3113		Ordinary One-way ANOVA
	Passed normality test (alpha=0.05)?	Yes	Yes	Yes	Yes	Yes	Yes		Old
	P value summary	ns	ns	ns	ns	ns	ns			rTreg	aTreg	kTreg
									rTreg		0.0638	0.3525
F test to compare variances	F, DFn, Dfd	5,535, 2, 4		1,984, 2, 4		4,927, 2, 4			aTreg			0.0303
	P value	0.1409		0.5042		0.1667			kTreg
	P value summary	ns		ns		ns
	Significantly different (P < 0.05)?	No		No		No
Significance	Type of test	Unpaired t-test		Unpaired t-test		Unpaired t-test
	P value	0.0046		0.0013		0.2165
	P value summary	**		**		ns
	Significantly different (P < 0.05)?	Yes		Yes		No
	One- or two-tailed P value?	Two-tailed		Two-tailed		Two-tailed
	t, df	t=4,395, df=6		t=5,658, df=6		t=1,645, df=2,498

## Sheet: Fig 5h
		P21
		rTreg		aTreg		kTreg					Young			Old
		Young	Old	Young	Old	Young	Old			Type of test	RM One-way ANOVA			RM One-way ANOVA
		1.23359	1.50809	1.17325	1.53167	1.61773	1.7591		Statistics	Multiple comparison correction	Tukey's multiple comparisons test			Tukey's multiple comparisons test
		1.21505	1.4698	1.24798	1.373	1.57992	1.63366				rTreg	aTreg	kTreg	rTreg	aTreg	kTreg
		1.20302	1.35803	1.3105	1.28715	1.59208	1.40032			rTreg		0.3464	<0,0001		0.5136	0.2235
		1.1849		1.24022		1.47952				aTreg			0.004			0.0832
		1.19339		1.3467		1.55933				kTreg
Normality Shapiro-Wilk test	W	0.9703	0.926	0.9684	0.9713	0.8989	0.9707
	P value	0.877	0.4737	0.8651	0.6748	0.4036	0.6717
	Passed normality test (alpha=0.05)?	Yes	Yes	Yes	Yes	Yes	Yes
	P value summary	ns	ns	ns	ns	ns	ns
F test to compare variances	F, DFn, Dfd	16,70, 2, 4		3,409, 2, 4		11,98, 2, 4
	P value	0.0229		0.2734		0.041
	P value summary	*		ns		*
	Significantly different (P < 0.05)?	Yes		No		Yes
Significance	Type of test	Welch's correction		Unpaired t-test		Welch's correction
	P value	0.0299		0.089		0.7923
	P value summary	*		ns		ns
	Significantly different (P < 0.05)?	Yes		No		No
	One- or two-tailed P value?	Two-tailed		Two-tailed		Two-tailed
	t, df	t=5,223, df=2,145		t=2,027, df=6		t=0,2968, df=2,203

## Sheet: Fig 5i
		gH2AX
		Young	Old
		30354	31999
		26557	28112
		26195	30031
		26096	30795
		23800	28899
		25865
Normality Shapiro-Wilk test	W	0.8556	0.9838
	P value	0.1745	0.9539
	Passed normality test (alpha=0.05)?	Yes	Yes
	P value summary	ns	ns
F test to compare variances	F, DFn, Dfd	1,941, 5, 4
	P value	0.5404
	P value summary	ns
	Significantly different (P < 0.05)?	No
Significance	Type of test	Unpaired t-test
	P value	0.0139
	P value summary	*
	Significantly different (P < 0.05)?	Yes
	One- or two-tailed P value?	Two-tailed
	t, df	t=3,046, df=9

## Sheet: Fig 5j
		gH2AX
		rTreg		aTreg		kTreg			Ordinary One-way ANOVA
		Young	Old	Young	Old	Young	Old		Young
		1.07	1.13	1.49	1.06	2.02	1.44			rTreg	aTreg	kTreg
		1.02	1.55	1.5	1.43	1.99	2.03		rTreg		<0,0001	<0,0001
		0.98	1.47	1.48	1.16	2.16	1.76		aTreg			<0,0001
		1.06	1.55	1.53	1.34	2.12	1.87		kTreg
		1.16	1.39	1.65	1.12	2.15	1.64
		1.16		1.59		2.14
									Ordinary One-way ANOVA
Normality Shapiro-Wilk test	W	0.9088	0.8326	0.8753	0.9153	0.8207	0.9966		Old
	P value	0.4285	0.1454	0.2482	0.5003	0.0894	0.9969			rTreg	aTreg	kTreg
	Passed normality test (alpha=0.05)?	Yes	Yes	Yes	Yes	Yes	Yes		rTreg		0.012	0.0022
	P value summary	ns	ns	ns	ns	ns	ns		aTreg			0.0006
									kTreg
F test to compare variances	F, DFn, Dfd	5,667, 4, 5		5,451, 4, 5		9,473, 4, 5
	P value	0.0846		0.0912		0.0298
	P value summary	ns		ns		*
	Significantly different (P < 0.05)?	No		No		Yes
Significance	Type of test	Unpaired t-test		Unpaired t-test		Unpaired t-test
	P value	0.0017		0.0014		0.0227
	P value summary	**		**		*
	Significantly different (P < 0.05)?	Yes		Yes		Yes
	One- or two-tailed P value?	Two-tailed		Two-tailed		Two-tailed
	t, df	t=4,417, df=9		t=4,547, df=9		t=3,334, df=4,706
