# Supplementary material for: KLRG1 identifies regulatory T cells with mitochondrial alterations that accumulate with aging
Source: Nat Aging. 2025 Apr 30;5(5):799–815. doi: 10.1038/s43587-025-00855-9 (PMC12092250; doi:10.1038/s43587-025-00855-9)
Supplement: Supplementary file 8 — Statistical source data. [file 43587_2025_855_MOESM8_ESM.xlsx]

## Sheet: Fig 6a
FOXP3									GATA3									RORgT
rTreg	aTreg	kTreg		Friedman test					rTreg	aTreg	kTreg		Friedman test					rTreg	aTreg	kTreg		Friedman test
1	1.11	1.41		Dunn's multiple comparisons					1	1.42	2.65		Dunn's multiple comparisons					1	2.61	2.07		Dunn's multiple comparisons
1	1.18	1.43			rTreg	aTreg	kTreg		1	1.44	2.85			rTreg	aTreg	kTreg		1	6.33	3.52			rTreg	aTreg	kTreg
1	1.19	1.42		rTreg		0.2498	0.0016		1	1.39	2.59		rTreg		0.2498	0.0016		1	4.38	3.93		rTreg		>0,9999	0.7446
1	1.17	1.42		aTreg			0.2498		1	1.43	2.67		aTreg			0.2498		1	2.36	1.86		aTreg			>0,9999
1	1.14	1.39		kTreg					1	1.48	2.62		kTreg					1	2.43	2.08		kTreg
MAF									TOX									T-BET
rTreg	aTreg	kTreg		Friedman test					rTreg	aTreg	kTreg		Friedman test					rTreg	aTreg	kTreg		Friedman test
1	4.81	7.65		Dunn's multiple comparisons					1	1.84	2.27		Dunn's multiple comparisons					1	1.27	1.27		Dunn's multiple comparisons
1	7	12.06			rTreg	aTreg	kTreg		1	1.84	2.4			rTreg	aTreg	kTreg		1	1.27	1.23			rTreg	aTreg	kTreg
1	7.25	11.43		rTreg		0.1299	>0,9999		1	1.93	2.4		rTreg		0.0281	>0,9999		1	1.27	1.28		rTreg		0.0117	0.0628
1	4.97	6.46		aTreg			0.4467		1	1.94	2.15		aTreg			0.2498		1	1.29	1.18		aTreg			>0,9999
1	6.14	7.59		kTreg					1	2.09	2.42		kTreg					1	1.31	1.27		kTreg

## Sheet: Fig 6b
Young
		Naive	rTreg	aTreg	kTreg	TEM	Cytotoxic	Exhausted		Statistics	Type of test	RM One-way ANOVA
		Young	Young	Young	Young	Young	Young	Young			Multiple comparison correction	Tukey's multiple comparisons test
		323	468	482	844	310	323	276				Naive	rTreg	aTreg	kTreg	TEM	Cytotoxic	Exhausted
		324	437	489	974	316	344	287			Naive		0.0008	0.0007	0.0003	>0,9999	0.2706	0.0148
		305	425	452	710	301	320	251			rTreg			0.1006	0.0011	0.0033	0.0401	0.0006
		269	381	407	775	305	336	227			aTreg				0.0007	0.0021	0.0133	0.0008
		299	388	390	720	295	313	286			kTreg					0.0004	0.0004	0.0003
		303	382	415	846	303	354	239			TEM						0.0386	0.0583
											Cytotoxic							0.0334
Normality Shapiro-Wilk test	W	0.888	0.8769	0.9085	0.9167	0.9873	0.954	0.8921			Exhausted
	P value	0.3077	0.2553	0.4265	0.482	0.9815	0.7726	0.3294
	Passed normality test (alpha=0.05)?	Yes	Yes	Yes	Yes	Yes	Yes	Yes
	P value summary	ns	ns	ns	ns	ns	ns	ns
Old
		Naive	rTreg	aTreg	kTreg	TEM	Cytotoxic	Exhausted		Statistics	Type of test	Friedman test
		Old	Old	Old	Old	Old	Old	Old			Multiple comparison correction	Dunn's multiple comparisons test
		437	557	505	1087	426	478	320				Naive	rTreg	aTreg	kTreg	TEM	Cytotoxic	Exhausted
		400	640	478	870	406	516	314			Naive		0.4852	>0,9999	0.0175	>0,9999	>0,9999	>0,9999
		328	385	358	881	321	411	237			rTreg			>0,9999	>0,9999	0.1053	>0,9999	0.0038
		381	579	451	930	342	511	272			aTreg				0.4852	>0,9999	>0,9999	0.2335
		309	450	357	885	295	453	230			kTreg					0.0022	>0,9999	<0,0001
		395	534	438	829	360	498	304			TEM						0.3393	>0,9999
											Cytotoxic							0.0175
Normality Shapiro-Wilk test	W	0.9384	0.9627	0.8922	0.8121	0.9604	0.9097	0.8748			Exhausted
	P value	0.6464	0.8406	0.3301	0.0753	0.8228	0.4344	0.2462
	Passed normality test (alpha=0.05)?	Yes	Yes	Yes	Yes	Yes	Yes	Yes
	P value summary	ns	ns	ns	ns	ns	ns	ns

## Sheet: Fig 6d
		% Treg
		Control	IL-2 + IL-33
		8.99	32
		10.5	27.1
		13.1	37.8
Normality Shapiro-Wilk test	W	0.9771	0.9976
	P value	0.7098	0.9073
	Passed normality test (alpha=0.05)?	Yes	Yes
	P value summary	ns	ns
F test to compare variances	F, DFn, Dfd	6,638, 2, 2
	P value	0.2618
	P value summary	ns
	Significantly different (P < 0.05)?	No
Significance	Type of test	Unpaired t-test
	P value	0.003
	P value summary	**
	Significantly different (P < 0.05)?	Yes
	One- or two-tailed P value?	Two-tailed
	t, df	t=6,462, df=4

## Sheet: Fig 6e
		kTreg (% in Treg)
		Control	IL-2 + IL-33
		8.61	42.3
		11.2	30
		14	33.4
Normality Shapiro-Wilk test	W	0.9995	0.9375
	P value	0.957	0.5175
	Passed normality test (alpha=0.05)?	Yes	Yes
	P value summary	ns	ns
F test to compare variances	F, DFn, Dfd	5,552, 2, 2
	P value	0.3053
	P value summary	ns
	Significantly different (P < 0.05)?	No
Significance	Type of test	Unpaired t-test
	P value	0.0038
	P value summary	**
	Significantly different (P < 0.05)?	Yes
	One- or two-tailed P value?	Two-tailed
	t, df	t=6,015, df=4

## Sheet: Fig 6f
		kTreg cells
		Control	IL-2 + IL-33
		52500	855650
		41800	442000
		32550	699150
Normality Shapiro-Wilk test	W	0.9982	0.9806
	P value	0.9199	0.7334
	Passed normality test (alpha=0.05)?	Yes	Yes
	P value summary	ns	ns
F test to compare variances	F, DFn, Dfd	437,6, 2, 2
	P value	0.0046
	P value summary	**
	Significantly different (P < 0.05)?	Yes
Significance	Type of test	Welch's correction
	P value	0.0352
	P value summary	*
	Significantly different (P < 0.05)?	Yes
	One- or two-tailed P value?	Two-tailed
	t, df	t=5,163, df=2,009

## Sheet: Fig 6g
		rTreg		aTreg		kTreg
		Control	IL-2 + IL-33	Control	IL-2 + IL-33	Control	IL-2 + IL-33
		48.7	25.4	39.6	27.9	8.61	42.3
		41.3	36.4	44.1	28.4	11.2	30
		29.4	29.3	51.9	31	14	33.4
Normality Shapiro-Wilk test	W	0.9822	0.9726	0.9766	0.8673	0.9995	0.9375
	P value	0.7444	0.6822	0.7065	0.288	0.957	0.5175
	Passed normality test (alpha=0.05)?	Yes	Yes	Yes	Yes	Yes	Yes
	P value summary	ns	ns	ns	ns	ns	ns
F test to compare variances	F, DFn, Dfd	3,048, 2, 2		13,98, 2, 2		5,552, 2, 2
	P value	0.494		0.1335		0.3053
	P value summary	ns		ns		ns
	Significantly different (P < 0.05)?	No		No		No
Significance	Type of test	Unpaired t-test		Unpaired t-test		Unpaired t-test
	P value	0.2191		0.0124		0.0038
	P value summary	ns		*		**
	Significantly different (P < 0.05)?	No		Yes		Yes
	One- or two-tailed P value?	Two-tailed		Two-tailed		Two-tailed
	t, df	t=1,456, df=4		t=4,329, df=4		t=6,015, df=4
