# Supplementary material for: KLRG1 identifies regulatory T cells with mitochondrial alterations that accumulate with aging
Source: Nat Aging. 2025 Apr 30;5(5):799–815. doi: 10.1038/s43587-025-00855-9 (PMC12092250; doi:10.1038/s43587-025-00855-9)
Supplement: Supplementary file 9 — Statistical source data. [file 43587_2025_855_MOESM9_ESM.xlsx]

## Sheet: Fig 7b
	Relative weight
	Time post-transfer (days)
	-1	7	17	24	34	41	51	59	66	73	80	87	94
Untreated	100	102.08	98.45	97.92	97.44	101.11	101.16	100.63	100.82	99.42	100.15	98.26	97.19
	100	100.54	99.27	100.34	102.35	105.19	101.22	102.45	101.17	100.49	100.29	99.41	98.09
	100	101.37	97.61	98.76	99.83	99.53	100.29	101.22	99.41	99.83	98.09	98.26	100.29
Naive	100	96.77	94.97	100.09	91.38	89.99	91.74	92.41	94.52	89.23	84.96	81.33	80.79
	100	88.95	90.14	95.77	86	85.63	88.38	85.09	83.08	81.27	82.01	77.91	77.74
	100	97.29	88.13	90.9	83.4	86.05	76.83	75.87	78.2	75.68	72.74	71.85	71.62
	100	91.25	87.01	86.71	81.16	83.26	73.63	75.02	74.39	73.38	74.56	73.55	70.94
KLRG1-	100	94.75	94.23	96.36	88.68	89.9	90.46	92.41	88.42	88.59	87.68	87.34	87.9
	100	92.48	84.21	86.9	73.06	75.02	72.97	77.13	81.78	78.68	80.9	80.75	80.61
	100	93.5	90.15	89.07	81.25	82.06	81.52	82.84	83.05	82.37	82.77	81.15	79.8
	100	87.96	85.47	93.25	91.4	90.22	89.45	88.14	88.64	86.28	85.42	83.66	85.42
KLRG1+	100	93.46	91.9	93.68	92.39	92.17	84.7	83.94	84.56	82.7	82.92	83.63	81.32
	100	98.51	96.75	98.42	98.05	101.86	93.72	95.77	89.03	90.56	85.45	77.13	78.61
	100	94.5	86.13	86.88	78.36	78.01	74.16	73.87	74.85	75.86	76.63	77.87	76.75
	100	94.2	90.98	89	78.39	80.14	75.71	74.56	75.2	73.54	74.78	73.13	71.95

## Sheet: Fig 7c
		CD45.1 (% in Alive cells)			CD45.2 (% in Alive cells)
		Naive	Naive + Treg KLRG1-	Naive + Treg KLRG1+	Naive	Naive + Treg KLRG1-	Naive + Treg KLRG1+
		93.2	78.8	98.5	0.13	20	0.64
		98.5	82.9	97.2	0.38	15.5	0.43
		98	83.7	94.5	0.99	14.6	4.49
			76.3	98.6		22.5	0.46
Normality Shapiro-Wilk test	W	0.8201	0.9112	0.8414	0.9448	0.9094	0.668
	P value	0.1634	0.4889	0.1996	0.5471	0.4791	0.0046
	Passed normality test (alpha=0.05)?	Yes	Yes	Yes	Yes	Yes	No
	P value summary	ns	ns	ns	ns	ns	**
Significance	Test type	One-way ANOVA			Kruskal-Wallis
	Multiple comparison correction	Tukey's multiple comparisons test			Dunn's multiple comparisons test
		Naive	Naive + Treg KLRG1-	Naive + Treg KLRG1+	Naive	Naive + Treg KLRG1-	Naive + Treg KLRG1+
	Naive		0.0002	0.9544		0.0309	>0,9999
	Naive + Treg KLRG1-			<0,0001			0.1285
	Naive + Treg KLRG1+

## Sheet: Fig 7d
		CCL5 MFI in CD45.1+ cells			PD-1 MFI in CD45.1+ cells
		Naive	Naive + Treg KLRG1-	Naive + Treg KLRG1+	Naive	Naive + Treg KLRG1-	Naive + Treg KLRG1+
		1531	750	1711	926	894	1077
		1465	901	1148	949	821	930
		1575	889	1721	1219	751	885
			511	1612		703	992
Normality Shapiro-Wilk test	W	0.9868	0.8598	0.763	0.8085	0.9797	0.9752
	P value	0.7804	0.2595	0.0508	0.1349	0.9003	0.8736
	Passed normality test (alpha=0.05)?	Yes	Yes	Yes	Yes	Yes	Yes
	P value summary	ns	ns	ns	ns	ns	ns
Significance	Test type	One-way ANOVA			One-way ANOVA
	Multiple comparison correction	Tukey's multiple comparisons test			Tukey's multiple comparisons test
		Naive	Naive + Treg KLRG1-	Naive + Treg KLRG1+	Naive	Naive + Treg KLRG1-	Naive + Treg KLRG1+
	Naive		0.0029	0.9864		0.0486	0.7556
	Naive + Treg KLRG1-			0.0015			0.1095
	Naive + Treg KLRG1+

## Sheet: Fig 7e
	Fibrotic colon
	Fibrotic	Non-fibrotic
Naive	66	33
Naive + Treg KLRG1-	25	75
Naive + Treg KLRG1+	50	50

## Sheet: Fig 7f
	Fibrotic colon
	Fibrotic	Non-fibrotic
Naive	66	33
Naive + Treg KLRG1-	0	100
Naive + Treg KLRG1+	75	25

## Sheet: Fig 7g
		IL-10			IFNg			TNFa			IL-17
		rTreg	aTreg	kTreg	rTreg	aTreg	kTreg	rTreg	aTreg	kTreg	rTreg	aTreg	kTreg
		1	1.13	1.37	1	1.08	1.22	1	1.21	1.79	1	0.88	0.63
		1	1.21	1.34	1	0.98	0.91	1	3.26	3.63	1	2.52	2.29
		1	1.09	1.21	1	0.87	0.85	1	4	4.56	1	3.16	2.35
		1	1.13	1.36	1	0.87	0.77	1	7.28	9.44	1	3.73	2.53
		1	1.23	1.37	1	1.03	0.83	1	4.03	5.32	1	6.72	1.65
		1	1.17	1.29	1	0.98	0.9	1	2.89	3.26	1	5.54	3.81
Significance	Test type	Friedman test
	Correction	Dunn's multiple comparisons test			Dunn's multiple comparisons test			Dunn's multiple comparisons test			Dunn's multiple comparisons test
		rTreg	aTreg	kTreg	rTreg	aTreg	kTreg	rTreg	aTreg	kTreg	rTreg	aTreg	kTreg
	rTreg		0.2498	0.0016		>0,9999	0.1299		0.2498	0.0016		0.0281	>0,9999
	aTreg			0.2498			0.4467			0.2498			0.2498
	kTreg

## Sheet: Fig 7h
Cytokine	rTreg			aTreg			kTreg
IL-10	2.69	3.61	3.35	19.91	22.65	16.37	46.44	49.24	39.47
IL-1b	ND	ND	ND	ND	ND	ND	1.28	0.98	1.28
IL-2	ND	ND	ND	1.61	1.05	1.61	6.38	3.96	4.23
CXCL10	0.47	0.57	0.4	3.07	1.94	2.5	1.39	1.94	2.07
IL-4	ND	ND	ND	2.35	3.18	1.22	4.25	2.89	4.22
IL-5	1.92	ND	3.58	208.8	69.95	123.42	1907	1031	1338
IL-6	ND	ND	ND	ND	4.02	ND	143.22	19.03	25.98
IL-22	ND	ND	ND	7.32	ND	ND	ND	ND	ND
IL-9	ND	ND	ND	ND	ND	ND	ND	ND	ND
IL-13	ND	ND	2.49	55.98	20.08	26.84	802.76	300.1	408.99
IL-27	ND	ND	ND	ND	ND	ND	0.59	ND	ND
IL-23	5.89	6.76	6.76	5.89	6.76	7.66	8.58	7.66	7.66
IFNg	0.41	0.27	ND	0.92	1.01	0.58	2.05	1.5	0.77
IL-12p70	ND	ND	ND	ND	ND	ND	3	ND	1.81
GM-CSF	1.34	1.34	1.64	2.18	1.64	1.92	20.45	9.97	15.59
CXCL1	1.21	1.21	1.06	1.5	1.35	1.21	1.93	1.64	1.64
CCL5	2.6	2.6	2.96	10.2	7.46	7.02	19.28	12.6	20.18
TNF	ND	ND	ND	1.78	1.51	ND	5.38	2.78	3.11
CCL3	ND	ND	ND	ND	ND	ND	1.5	0.39	ND
CCL7	0.21	0.21	0.18	0.27	0.24	0.24	0.38	0.32	0.27
CCL2	14.66	8.01	14.65	11.67	14.66	19.57	14.66	8.01	19.57
IL-17A	ND	ND	ND	ND	ND	ND	ND	ND	ND
CXCL2	0.94	0.54	0.74	1.23	1.04	1.13	15.35	8.03	10.4
CCL1	ND	ND	0.54	0.54	0.41	0.41	0.76	0.61	0.69
IL-18	61.71	52.77	40.48	83.44	50.99	56.33	450.41	277.39	254.95
CCL4	0.77	0.78	0.7	0.93	0.95	0.77	1.18	0.9	0.86

## Sheet: Fig 7i
		IL-1b			IL-6			IL-13			IFNg			GM-CSF			CXCL2			CXCL1			CCL1			CCL3
		rTreg	aTreg	kTreg	rTreg	aTreg	kTreg	rTreg	aTreg	kTreg	rTreg	aTreg	kTreg	rTreg	aTreg	kTreg	rTreg	aTreg	kTreg	rTreg	aTreg	kTreg	rTreg	aTreg	kTreg	rTreg	aTreg	kTreg
		ND	ND	1.28	ND	ND	143.22	ND	55.98	802.76	0.41	0.92	2.05	1.34	2.18	20.45	0.94	1.23	15.35	1.21	1.5	1.93	ND	0.54	0.76	ND	ND	1.5
		ND	ND	0.98	ND	4.02	19.03	ND	20.08	300.1	0.27	1.01	1.5	1.34	1.64	9.97	0.54	1.04	8.03	1.21	1.35	1.64	ND	0.41	0.61	ND	ND	0.39
		ND	ND	1.28	ND	ND	25.98	2.49	26.84	408.99	ND	0.58	0.77	1.64	1.92	15.59	0.74	1.13	10.4	1.06	1.21	1.64	0.54	0.41	0.69	ND	ND	ND
Normality Shapiro-Wilk test	W	-	-	-	-	-	-	-	-	-	0.9676	0.8987	0.9935	-	-	-	1	0.9991	0.9602	-	-	-	-	-	-	-	-	-
	P value	-	-	-	-	-	-	-	-	-	0.6542	0.3815	0.8453	-	-	-	>0,9999	0.942	0.6166	-	-	-	-	-	-	-	-	-
	Passed normality test (alpha=0.05)?	-	-	-	-	-	-	-	-	-	Yes	Yes	Yes	-	-	-	Yes	Yes	Yes	-	-	-	-	-	-	-	-	-
	P value summary	-	-	-	-	-	-	-	-	-	ns	ns	ns	-	-	-	ns	ns	ns	-	-	-	-	-	-	-	-	-
Significance		IL-1b			IL-6			IL-13			IFNg			GM-CSF			CXCL2			CXCL1			CCL1			CCL3
	Test type	Friedman test			Friedman test			Friedman test			RM one-way ANOVA			Friedman test			RM one-way ANOVA			Friedman test			Friedman test			Friedman test
	Correction	Dunn's multiple comparisons test			Dunn's multiple comparisons test			Dunn's multiple comparisons test			Tukey's multiple comparisons test			Dunn's multiple comparisons test			Tukey's multiple comparisons test			Dunn's multiple comparisons test			Dunn's multiple comparisons test			Dunn's multiple comparisons test
		rTreg	aTreg	kTreg	rTreg	aTreg	kTreg	rTreg	aTreg	kTreg	rTreg	aTreg	kTreg	rTreg	aTreg	kTreg	rTreg	aTreg	kTreg	rTreg	aTreg	kTreg	rTreg	aTreg	kTreg	rTreg	aTreg	kTreg
	rTreg		>0,9999	0.1986		>0,9999	0.1237		0.662	0.0429		0.1033	0.0115		0.8539	0.0134		0.9709	0.0075		0.0339	0.0021		>0,9999	0.1237		>0,9999	0.662
	aTreg			0.1986			0.3074			0.662			0.1064			0.0134			0.0086			0.0068			0.3074			0.662
	kTreg
