# Supplementary material for: KLRG1 identifies regulatory T cells with mitochondrial alterations that accumulate with aging
Source: Nat Aging. 2025 Apr 30;5(5):799–815. doi: 10.1038/s43587-025-00855-9 (PMC12092250; doi:10.1038/s43587-025-00855-9)
Supplement: Supplementary file 10 — Statistical source data. [file 43587_2025_855_MOESM10_ESM.xlsx]

## Sheet: Fig 8b
KLRG1+ (% in Tregs)					KLRG1+ (% in Tregs)
Young	Senior				Young	Senior
6.44	18.9		Normality Shapiro-Wilk test	W	0.9506	0.968
6.07	7.19			P value	0.0737	0.0603
5.04	20			Passed normality test (alpha=0.05)?	Yes	Yes
7.27	15.8			P value summary	ns	ns
7.4	11.5
10.7	8.69		F test to compare variances	F, DFn, Dfd	5,236, 72, 40
8.06	9.87			P value	<0,0001
3.01	17.6			P value summary	****
3.66	9.38			Significantly different (P < 0.05)?	Yes
1.52	15.3
11.3	11.2		Significance	Test type	Welch's correction
12.3	13.8			P value	<0,0001
4.68	13.8			P value summary	****
9.38	8.39			Significantly different (P < 0.05)?	Yes
9.23	8.03			One- or two-tailed P value?	Two-tailed
5.87	11.7			Welch-corrected t, df	t=9,533, df=107,0
4.46	9.28			Sum of ranks in column G,H	-
12.8	7.81			Mann-Whitney U	-
5.81	12.1
11	13.2
3.7	13.3
6.88	19.1
4.12	19.9
6.2	16.5
5.6	8.73
3.37	15.7
3.6	10.5
6.14	6.16
6.66	15.5
6.36	16.9
3.29	22.1
3.39	6.08
2.64	21.4
9.24	16.6
4.02	9.03
5.24	11.1
8.58	16.7
4.8	8.6
5.34	24.3
5.26	14.9
9.34	23
	12.8
	14.9
	8.87
	12.4
	5.47
	18.5
	9.98
	20.7
	21.3
	3.55
	10.6
	7.26
	19.1
	34
	24
	29.6
	21.2
	18.5
	31.2
	20.3
	24.9
	15.7
	15.2
	16.6
	18.2
	15.3
	11.6
	6.86
	7.16
	13.1
	11.6
	2.69

## Sheet: Fig 8c
KLRG1+ (% in CD4)					KLRG1+ (% in CD4)
Young	Senior				Young	Senior
0.22	0.48		Normality Shapiro-Wilk test	W	0.9101	0.951
0.19	0.19			P value	0.005	0.0102
0.25	0.6			Passed normality test (alpha=0.05)?	No	No
0.3	0.34			P value summary	**	*
0.39	0.28
0.37	0.33		Significance	Test type	Mann-Whitney
0.25	0.45			P value	<0,0001
0.11	0.4			P value summary	Exact
0.19	0.29			Significantly different (P < 0.05)?	****
0.14	0.47			One- or two-tailed P value?	Yes
0.44	0.29			Welch-corrected t, df	Two-tailed
0.21	0.55			Sum of ranks in column G,H	1350 , 4216
0.44	0.32			Mann-Whitney U	608.5
0.18	0.3
0.17	0.31
0.18	0.26
0.49	0.24
0.2	0.33
0.39	0.46
0.19	0.66
0.34	0.18
0.35	0.58
0.21	0.79
0.58	0.74
0.15	0.22
0.24	0.46
0.28	0.26
0.16	0.22
0.09	0.52
0.1	0.57
0.2	0.51
0.21	0.18
0.18	0.59
0.09	0.25
0.22	0.7
0.3	0.28
0.16	0.38
0.22	0.72
	0.35
	0.37
	0.27
	0.2
	0.35
	0.23
	0.29
	0.45
	0.27
	0.73
	0.9
	0.16
	0.11
	0.14
	0.8
	0.49
	0.43
	0.32
	0.59
	0.26
	0.39
	0.61
	0.71
	0.44
	0.47
	0.14
	0.22
	0.39
	0.11

## Sheet: Fig 8d
KLRG1+ (% in Lymphocytes)					KLRG1+ (% in Lymphocytes)
Young	Senior				Young	Senior
0.12	0.2		Normality Shapiro-Wilk test	W	0.8883	0.9525
0.083	0.065			P value	0.0007	0.0113
0.096	0.26			Passed normality test (alpha=0.05)?	No	No
0.17	0.16			P value summary	***	*
0.14	0.17
0.14	0.18		Significance	Test type	Mann-Whitney
0.13	0.18			P value	<0,0001
0.049	0.24			P value summary	Exact
0.087	0.13			Significantly different (P < 0.05)?	****
0.078	0.24			One- or two-tailed P value?	Yes
0.18	0.11			Welch-corrected t, df	Two-tailed
0.28	0.12			Sum of ranks in column G,H	1670 , 4436
0.11	0.17			Mann-Whitney U	766.5
0.26	0.13
0.23	0.15
0.063	0.13
0.078	0.12
0.25	0.16
0.087	0.25
0.25	0.29
0.072	0.076
0.16	0.32
0.071	0.32
0.17	0.27
0.17	0.085
0.094	0.2
0.24	0.13
0.067	0.12
0.098	0.29
0.13	0.3
0.068	0.26
0.031	0.084
0.037	0.32
0.09	0.11
0.059	0.33
0.066	0.15
0.045	0.18
0.26	0.37
0.085	0.13
0.16	0.23
0.051	0.13
0.076	0.098
	0.15
	0.094
	0.089
	0.17
	0.13
	0.35
	0.31
	0.074
	0.071
	0.085
	0.31
	0.4
	0.28
	0.26
	0.2
	0.2
	0.14
	0.16
	0.24
	0.45
	0.31
	0.2
	0.089
	0.12
	0.22
	0.035
