# Supplementary material for: KLRG1 identifies regulatory T cells with mitochondrial alterations that accumulate with aging
Source: Nat Aging. 2025 Apr 30;5(5):799–815. doi: 10.1038/s43587-025-00855-9 (PMC12092250; doi:10.1038/s43587-025-00855-9)
Supplement: Supplementary file 11 — Statistical source data. [file 43587_2025_855_MOESM11_ESM.xlsx]

## Sheet: ED Fig 1b
		CD4+ T cells
		Mitotracker Green
		2 months old	9 months old	13 months old	17 months old	21 months old
		10944	5767	4993	3039	3482
		10378	5943	5352	4346	6797
		6964	5754	4533	5741	2761
		7299	5362	4740	5069	4551
		12697	7168	5459	6081	4314
						4218
Normality Shapiro-Wilk test	W	0.9078	0.8217	0.9407	0.9443	0.9041
	P value	0.4548	0.1203	0.6709	0.6964	0.3987
	Passed normality test (alpha=0.05)?	Yes	Yes	Yes	Yes	Yes
	P value summary	ns	ns	ns	ns	ns
	Test type	Ordinary One-way ANOVA
	Correction	Tukey's multiple comparisons test
		2 months old	9 months old	13 months old	17 months old	21 months old
	2 months old		0.0043	0.0003	0.0002	<0,0001
	9 months old			0.8045	0.7062	0.3369
	13 months old				0.9997	0.9356
	17 months old					0.9757
	21 months old

## Sheet: ED Fig 1c
		CD4+ T cells
		Mitotracker DeepRed
		2 months old	9 months old	13 months old	17 months old	21 months old
		781000	755000	533000	442000	608000
		765000	779000	685000	304155	786000
		958000	795000	534000	594000	351408
		967000	740000	538000	543000	604000
		804000	818000	581000	526000	511000
						218325
Normality Shapiro-Wilk test	W	0.7964	0.9794	0.7451	0.9158	0.968
	P value	0.0757	0.9316	0.0268	0.503	0.8788
	Passed normality test (alpha=0.05)?	Yes	Yes	No	Yes	Yes
	P value summary	ns	ns	*	ns	ns
	Test type	Kruskal-Wallis test
	Correction	Dunn's multiple comparisons test
		2 months old	9 months old	13 months old	17 months old	21 months old
	2 months old		>0,9999	0.1037	0.0126	0.0535
	9 months old			0.4719	0.0814	0.292
	13 months old				>0,9999	>0,9999
	17 months old					>0,9999
	21 months old

## Sheet: ED Fig 1d
		MtGhiTMRMhi in CD4+ (%)		MtGloTMRMlo in CD4+ (%)
		Young	Old	Young	Old
		90.8	39.4	4.68	44.7
		84.1	43.8	9.78	43.7
		89.8	32.6	5.91	54.1
		76	13.1	9.48	77
		78.6		11.7
Normality Shapiro-Wilk test	W	0.9092	0.8963	0.9234	0.8319
	P value	0.4628	0.4128	0.5522	0.1729
	Passed normality test (alpha=0.05)?	Yes	Yes	Yes	Yes
	P value summary	ns	ns	ns	ns
F test to compare variances	F, DFn, Dfd	4,251, 3, 4		28,21, 3, 4
	P value	0.1959		0.0075
	P value summary	ns		**
	Significantly different (P < 0.05)?	No		Yes
Significance	Test type	Unpaired t-test		Welch's correction
	P value	0.0001		0.0082
	P value summary	***		**
	Significantly different (P < 0.05)?	Yes		Yes
	One- or two-tailed P value?	Two-tailed		Two-tailed
	t, df	t=7,567, df=7		t=5,934, df=3,171

## Sheet: ED Fig 1e
		MtDR / MtG ratio
		2 months old		9 months old		13 months old		17 months old		21 months old
		MtGhiMtDRhi	MtGloMtDRlo	MtGhiMtDRhi	MtGloMtDRlo	MtGhiMtDRhi	MtGloMtDRlo	MtGhiMtDRhi	MtGloMtDRlo	MtGhiMtDRhi	MtGloMtDRlo
		2.33	1.78	1.31	0.71	2.05	1.02	2.28	0.77	1.56	0.79
		1.75	1.44	1.94	0.79	1.69	0.62	2.11	1.1	1.59	0.71
		2.99	1.23	2.21	1.14	2.19	0.59	1.67	1.19	1.7	0.61
		1.8	1.24	1.82	0.85	2.61	0.86	1.3	0.97	1.49	0.61
		1.33	0.84	2.04	0.91	1.85	0.57	1.35	1.03	1.13	0.57
		2.76	1.62	1.31	0.81	2.25	0.8	1.53	0.88	1.39	0.68
Normality Shapiro-Wilk test	W	0.9462	0.9693	0.8747	0.8907	0.9797	0.8954	0.897	0.9916	0.9309	0.9388
	P value	0.7095	0.8876	0.2456	0.3217	0.9501	0.3474	0.3563	0.9927	0.587	0.6497
	Passed normality test (alpha=0.05)?	Yes	Yes	Yes	Yes	Yes	Yes	Yes	Yes	Yes	Yes
	P value summary	ns	ns	ns	ns	ns	ns	ns	ns	ns	ns
Significance	Test type	Unpaired t-test		Unpaired t-test		Unpaired t-test		Unpaired t-test		Unpaired t-test
	P value	0.0157		0.0005		<0,0001		0.013		0.0001
	P value summary	*		***		****		*		***
	Significantly different (P < 0.05)?	Yes		Yes		Yes		Yes		Yes
	One- or two-tailed P value?	Two-tailed		Two-tailed		Two-tailed		Two-tailed		Two-tailed
	t, df	t=3,593, df=5		t=7,832, df=5		t=11,56, df=5		t=3,772, df=5		t=11,09, df=5
	Number of pairs	6		6		6		6		6
