# Supplementary material for: KLRG1 identifies regulatory T cells with mitochondrial alterations that accumulate with aging
Source: Nat Aging. 2025 Apr 30;5(5):799–815. doi: 10.1038/s43587-025-00855-9 (PMC12092250; doi:10.1038/s43587-025-00855-9)
Supplement: Supplementary file 12 — Statistical source data. [file 43587_2025_855_MOESM12_ESM.xlsx]

## Sheet: ED Fig 2c
		KLRG1+ in (% in CD4+ cells)
		2 months old	9 months old	13 months old	17 months old	21 months old
		1.14	2.25	2.51	3.56	3.42
		1.29	1.04	1.5	2.41	7.18
		2.14	3.69	1.33	3.96	5.16
		1.87	3.06	5.9	2.66	8.49
		1.89	1.65	3.43	2.05	8.84
		0.73	1.58		1.5	6.98
Normality Shapiro-Wilk test	W	0.932	0.9449	0.886	0.9618	0.9279
	P value	0.5953	0.699	0.3373	0.8332	0.564
	Passed normality test (alpha=0.05)?	Yes	Yes	Yes	Yes	Yes
	P value summary	ns	ns	ns	ns	ns
Significance	Test type	Ordinary One-way ANOVA
	Correction	Tukey's multiple comparisons test
		2 months old	9 months old	13 months old	17 months old	21 months old
	2 months old		0.9016	0.4514	0.5849	<0,0001
	9 months old			0.9073	0.9738	<0,0001
	13 months old				0.9983	0.0014
	17 months old					0.0004
	21 months old

## Sheet: ED Fig 2d
		kTregs (% in Tregs)
		2 months old	9 months old	15 months old	21 months old
		6.86	8.6	13	16.3
		5.63	5.4	19.4	15.4
		5.58	7.74	12.8	13.6
			3.72	14.6
Normality Shapiro-Wilk test	W	0.7793	0.9458	0.8134	0.9643
	P value	0.0659	0.6902	0.1285	0.6369
	Passed normality test (alpha=0.05)?	Yes	Yes	Yes	Yes
	P value summary	ns	ns	ns	ns
Significance	Test type	Ordinary One-way ANOVA
	Correction	Tukey's multiple comparisons test
		2 months old	9 months old	15 months old	21 months old
	2 months old		0.9968	0.0016	0.0023
	9 months old			0.0012	0.0018
	15 months old				0.9997
	21 months old

## Sheet: ED Fig 2e
		kTregs (% in CD4+ cells)
		2 months old	9 months old	15 months old	21 months old
		0.42	0.53	1.35	1.5
		0.38	0.25	0.95	0.83
		0.36	0.33	1.02	0.84
			0.099	0.88
Normality Shapiro-Wilk test	W	0.9643	0.9909	0.8628	0.8524
	P value	0.6369	0.9621	0.2705	0.2339
	Passed normality test (alpha=0.05)?	Yes	Yes	Yes	Yes
	P value summary	ns	ns	ns	ns
Significance	Test type	Ordinary One-way ANOVA
	Correction	Tukey's multiple comparisons test
		2 months old	9 months old	15 months old	21 months old
	2 months old		0.8699	0.0139	0.0148
	9 months old			0.0057	0.0076
	15 months old				0.9703
	21 months old
