# Supplementary material for: KLRG1 identifies regulatory T cells with mitochondrial alterations that accumulate with aging
Source: Nat Aging. 2025 Apr 30;5(5):799–815. doi: 10.1038/s43587-025-00855-9 (PMC12092250; doi:10.1038/s43587-025-00855-9)
Supplement: Supplementary file 13 — Statistical source data. [file 43587_2025_855_MOESM13_ESM.xlsx]

## Sheet: ED Fig 3b
		kTreg
		Young	Old
		0.447678	1.74513
		0.708174	2.72727
		0.261894	0.135962
		0.140779	0.575816
Normality Shapiro-Wilk test	W	0.9674	0.9484
	P value	0.8254	0.7061
	Passed normality test (alpha=0.05)?	Yes	Yes
	P value summary	ns	ns
F test to compare variances	F, DFn, Dfd	22,47, 3, 3
	P value	0.0295
	P value summary	*
	Significantly different (P < 0.05)?	Yes
Significance	Test type	Welch's correction
	P value	0.2198
	P value summary	ns
	Significantly different (P < 0.05)?	No
	One- or two-tailed P value?	Two-tailed
	Welch-corrected t, df	t=1,515, df=3,266
