# Supplementary material for: KLRG1 identifies regulatory T cells with mitochondrial alterations that accumulate with aging
Source: Nat Aging. 2025 Apr 30;5(5):799–815. doi: 10.1038/s43587-025-00855-9 (PMC12092250; doi:10.1038/s43587-025-00855-9)
Supplement: Supplementary file 14 — Statistical source data. [file 43587_2025_855_MOESM14_ESM.xlsx]

## Sheet: ED Fig 4
FOXP3									GATA3									RORgT
rTreg	aTreg	kTreg		Friedman test					rTreg	aTreg	kTreg		Friedman test					rTreg	aTreg	kTreg		Friedman test
1	1.11	1.41		Dunn's multiple comparisons test					1	1.42	2.65		Dunn's multiple comparisons test					1	2.61	2.07		Dunn's multiple comparisons test
1	1.18	1.43			rTreg	aTreg	kTreg		1	1.44	2.85			rTreg	aTreg	kTreg		1	6.33	3.52			rTreg	aTreg	kTreg
1	1.19	1.42		rTreg		0.3415	0.0047		1	1.39	2.59		rTreg		0.3415	0.0047		1	4.38	3.93		rTreg		0.0047	0.3415
1	1.17	1.42		aTreg			0.3415		1	1.43	2.67		aTreg			0.3415		1	2.36	1.86		aTreg			0.3415
1	1.14	1.39		kTreg					1	1.48	2.62		kTreg					1	2.43	2.08		kTreg
MAF									TOX									T-BET
rTreg	aTreg	kTreg		Friedman test					rTreg	aTreg	kTreg		Friedman test					rTreg	aTreg	kTreg		Friedman test
1	4.81	7.65		Dunn's multiple comparisons test					1	1.84	2.27		Dunn's multiple comparisons test					1	1.27	1.27		Dunn's multiple comparisons test
1	7	12.06			rTreg	aTreg	kTreg		1	1.84	2.4			rTreg	aTreg	kTreg		1	1.27	1.23			rTreg	aTreg	kTreg
1	7.25	11.43		rTreg		0.3415	0.0047		1	1.93	2.4		rTreg		0.3415	0.0047		1	1.27	1.28		rTreg		0.0216	0.1195
1	4.97	6.46		aTreg			0.3415		1	1.94	2.15		aTreg			0.3415		1	1.29	1.18		aTreg			>0,9999
1	6.14	7.59		kTreg					1	2.09	2.42		kTreg					1	1.31	1.27		kTreg
