# Supplementary material for: KLRG1 identifies regulatory T cells with mitochondrial alterations that accumulate with aging
Source: Nat Aging. 2025 Apr 30;5(5):799–815. doi: 10.1038/s43587-025-00855-9 (PMC12092250; doi:10.1038/s43587-025-00855-9)
Supplement: Supplementary file 15 — Statistical source data. [file 43587_2025_855_MOESM15_ESM.xlsx]

## Sheet: ED Fig 5b
		Suppression Index
		Treg KLRG1-	Treg KLRG1+
		20.9363	23.277
		25.2276	22.8869
		26.3979	15.7347
Normality Shapiro-Wilk test	W	0.9018	0.7887
	P value	0.3914	0.0878
	Passed normality test (alpha=0.05)?	Yes	Yes
	P value summary	ns	ns
F test to compare variances	F, DFn, Dfd	2,181, 2, 2
	P value	0.6288
	P value summary	ns
	Significantly different (P < 0.05)?	No
Significance	Test type	Unpaired t-test
	P value	0.2962
	P value summary	ns
	Significantly different (P < 0.05)?	No
	One- or two-tailed P value?	Two-tailed
	t, df	t=1,200, df=4

## Sheet: ED Fig 5c
		IL-10			IFNg			TNFa			IL-17
		rTreg	aTreg	kTreg	rTreg	aTreg	kTreg	rTreg	aTreg	kTreg	rTreg	aTreg	kTreg
		1	1.12	1.32	1	1.27	1.88	1	1.2	1.53	1	0.55	0.3
		1	1.03	1.24	1	1.23	1.3	1	1.48	2.09	1	0.97	0.95
		1	1.27	1.46	1	1.11	1.4	1	1.35	2.06	1	3.19	2.04
		1	1.03	1.2	1	1.18	1.37	1	1.42	2.06	1	0.86	0.86
		1	0.85	0.93	1	1.16	1.3	1	1.23	1.34	1	0.68	0.73
Significance	Test type		Friedman test
	Correction		Dunn's multiple comparisons test
		rTreg	aTreg	kTreg	rTreg	aTreg	kTreg	rTreg	aTreg	kTreg	rTreg	aTreg	kTreg
	rTreg		>0,9999	0.0806		0.3415	0.0047		0.3415	0.0047		0.8051	0.246
	aTreg			0.3415			0.3415			0.3415			>0,9999
	kTreg

## Sheet: ED Fig 5d
	rTreg			aTreg			kTreg
IL-10	31.03	52.12	46.55	3285	7051	4724	4389	12768	17539
IL-1b	ND	ND	ND	2.69	2.89	3.27	2.69	3.11	3.7
IL-2	2.94	4.62	4.62	52.97	83.12	83.29	12.48	13.88	18.1
CXCL10	1.18	1.88	1.77	2.07	18.37	21.31	0.68	4	3.9
IL-4	0.88	1.63	1.3	2709	3641	3053	2646	2161	8593
IL-5	16.88	57.71	19.26	1817	2462	3446	1633	2030	2823
IL-6	ND	ND	ND	49.31	59.29	103.34	478.52	1096	1839
IL-22	ND	ND	ND	128.1	181.17	150.7	14.68	14.68	25.04
IL-9	ND	27.57	13.93	166.69	238.68	269.15	180.4	346	906.37
IL-13	6.19	15.79	5.86	1260	1453	1439	1197	1399	1807
IL-27	ND	0.59	ND	2.22	1.7	1.56	1.09	1.22	1.7
IL-23	6.76	8.58	7.66	25.77	24.71	30.02	25.77	37.54	60.38
IFNg	0.44	0.71	0.64	154.29	82.7	74.46	9.59	17.33	21.29
IL-12p70	ND	ND	ND	9.51	9.41	10.02	8.89	9.88	11.15
GM-CSF	1.64	1.34	1.92	28.91	29.47	27.67	27.43	38.46	62.5
CXCL1	1.21	1.93	1.35	3.7	5.07	5.19	1.64	1.42	1.71
CCL5	6.57	11.02	9.7	28.42	41.04	42.46	12.76	22.1	25.63
TNF	2.35	4.21	1.78	29.86	29.07	28.77	15.84	22.54	30.05
CCL3	1.05	3.58	2.56	145.92	223.48	100.23	10.17	9.03	12.93
CCL7	0.54	1.14	1.31	3.53	10.6	7.42	1.58	2.59	3.28
CCL2	8.01	21.69	19.57	46.55	53.31	48.36	23.64	23.64	33.19
IL17-A	6.42	24.87	9.28	1435	5787	4664	74.88	235.03	1002
CXCL2	0.94	1.91	1.23	10.99	15.27	17.6	71.19	189.84	252.61
CCL1	0.41	0.54	ND	0.92	0.76	0.96	0.76	0.58	0.69
IL-18	30.29	42.21	28.64	1224	990.51	998.02	627.14	821.67	993.73
CCL4	9.02	18.01	18.25	60.67	294.73	174.9	15.22	20.14	30.26

## Sheet: ED Fig 5e
		IL-10			IL-6			GM-CSF			CXCL2
		rTreg	aTreg	kTreg	rTreg	aTreg	kTreg
		31.03	3285	4389	ND	49.31	478.52	1.64	28.91	27.43	0.94	10.99	71.19
		52.12	7051	12768	ND	59.29	1096	1.34	29.47	38.46	1.91	15.27	189.84
		46.55	4724	17539	ND	103.34	1839	1.92	27.67	62.5	1.23	17.6	252.61
Normality Shapiro-Wilk test	W	0.9309	0.9818	0.9755	-	0.883	0.9972	0.9996	0.9546	0.9561	0.9489	0.9718	0.9693
	P value	0.4921	0.7416	0.7	-	0.3332	0.8984	0.962	0.5899	0.597	0.5644	0.6778	0.6639
	Passed normality test (alpha=0.05)?	Yes	Yes	Yes	-	Yes	Yes	Yes	Yes	Yes	Yes	Yes	Yes
	P value summary	ns	ns	ns	-	ns	ns	ns	ns	ns	ns	ns	ns
ANOVA		IL-10			IL-6			GM-CSF			CXCL2
	Test type	RM One-way ANOVA			Friedman test			RM One-way ANOVA			RM One-way ANOVA
	Correction	Tukey's multiple comparisons test			Dunn's multiple comparisons test			Tukey's multiple comparisons test			Tukey's multiple comparisons test
		rTreg	aTreg	kTreg	rTreg	aTreg	kTreg	rTreg	aTreg	kTreg	rTreg	aTreg	kTreg
	rTreg		0.33	0.0407		0.662	0.0429		0.0728	0.019		0.9487	0.035
	aTreg			0.1925			0.662			0.3307			0.0454
	kTreg

## Sheet: ED Fig 5g
		Spleen weight (mg)
		Non-injected	Treg KLRG1-	kTregs
		73.5	91.6	126
		92.8	84.5	223.7
		76.8	103.1	196.1
Normality Shapiro-Wilk test	W	0.8739	0.9817	0.9407
	P value	0.3066	0.7408	0.5301
	Passed normality test (alpha=0.05)?	Yes	Yes	Yes
	P value summary	ns	ns	ns
Significance	Test Type	Ordinary One-way ANOVA
	Correction	Tukey's multiple comparisons test
		Non-injected	Treg KLRG1-	kTregs
	Non-injected		0.8793	0.0151
	Treg KLRG1-			0.0262
	kTregs

## Sheet: ED Fig 5h
		Neutrophils (%)			Basophils (%)
		Non-injected	Treg KLRG1-	kTregs	Non-injected	Treg KLRG1-	kTregs
		18	37.4	37.2	0.6	1	1.9
		27.4	35.4	45.8	0.5	0.5	1.8
		24	29.9	40.2	0.7	1.2	2.2
Normality Shapiro-Wilk test	W	0.9751	0.9323	0.9704	1	0.9423	0.9231
	P value	0.6976	0.4974	0.67	>0,9999	0.5367	0.4633
	Passed normality test (alpha=0.05)?	Yes	Yes	Yes	Yes	Yes	Yes
	P value summary	ns	ns	ns	ns	ns	ns
Ordinary	Test Type	Ordinary One-way ANOVA			Ordinary One-way ANOVA
	Correction	Tukey's multiple comparisons test			Tukey's multiple comparisons test
		Non-injected	Treg KLRG1-	kTregs	Non-injected	Treg KLRG1-	kTregs
	Non-injected		0.0467	0.0056		0.3611	0.0012
	Treg KLRG1-			0.2124			0.0045
	kTregs
